# Supplementary material for: 7-Benzyl-3-(4-fluoro­phen­yl)-2-propyl­amino-5,6,7,8-tetra­hydro­pyrido[4′,3′:4,5]thieno[2,3-d]pyrimidin-4(3H)-one
Source: Acta Crystallogr Sect E Struct Rep Online. 2012 Mar 17;68(Pt 4):o1097. doi: 10.1107/S1600536812010318 (PMC3344049; doi:10.1107/S1600536812010318)
Supplement: Supplementary file 1 [file e-68-o1097-sup1.cif]

##############################################################################
#                                                                            #
# This CIF contains the data in a paper accepted for publication in          #
# Acta Crystallographica Section E. It conforms to the requirements of       #
# Notes for Authors for Acta Crystallographica Section E, and has been       #
# peer reviewed under the auspices of the IUCr Commission on Journals.       #
#                                                                            #
# Full details of the Crystallographic Information File format               #
# are given in the paper "The Crystallographic Information File (CIF):       #
# a New Standard Archive File for Crystallography" by S. R. Hall, F. H.      #
# Allen and I. D. Brown [Acta Cryst. (1991), A47, 655-685].                  #
#                                                                            #
# The current version of the core CIF dictionary is obtainable from          #
# ftp://ftp.iucr.org/pub/cif_core.dic.                                       #
#                                                                            #
# Software is freely available for graphical display of the structure(s)     #
# in this CIF. For information consult the CIF software page                 #
# http://www.iucr.org/resources/cif/software.                                #
#                                                                            #
# This file may be used for bona fide research purposes within the           #
# scientific community so long as proper attribution is given to the journal # 
# article from which it was obtained.                                        #
#                                                                            #
##############################################################################
data_I
_audit_creation_method     SHELXL-97
_chemical_name_systematic
;
7-Benzyl-3-(4-fluorophenyl)-2-propylamino-5,6,7,8-
tetrahydropyrido[4',3':4,5]thieno[2,3-<i>d</i>]pyrimidin-4(3<i>H</i>)-one
;
_chemical_name_common     ?
_chemical_formula_moiety     'C25 H25 F N4 O S'
_chemical_formula_sum     'C25 H25 F N4 O S'
_chemical_formula_iupac     'C25 H25 F N4 O S'
_chemical_formula_weight     448.55
_chemical_melting_point     432
_symmetry_cell_setting     orthorhombic
_symmetry_space_group_name_H-M     'I b c a'
_symmetry_space_group_name_hall     '-I 2b 2c'
loop_
    _symmetry_equiv_pos_as_xyz
    'x, y, z'
    '-x, -y+1/2, z'
    'x, -y, -z+1/2'
    '-x+1/2, y, -z'
    'x+1/2, y+1/2, z+1/2'
    '-x+1/2, -y+1, z+1/2'
    'x+1/2, -y+1/2, -z+1'
    '-x+1, y+1/2, -z+1/2'
    '-x, -y, -z'
    'x, y-1/2, -z'
    '-x, y, z-1/2'
    'x-1/2, -y, z'
    '-x+1/2, -y+1/2, -z+1/2'
    'x+1/2, y, -z+1/2'
    '-x+1/2, y+1/2, z'
    'x, -y+1/2, z+1/2'
_cell_length_a     17.921(7)
_cell_length_b     18.427(7)
_cell_length_c     27.114(10)
_cell_angle_alpha     90.00
_cell_angle_beta     90.00
_cell_angle_gamma     90.00
_cell_volume     8954(6)
_cell_formula_units_Z     16
_cell_measurement_reflns_used     ?
_cell_measurement_theta_min     2.18
_cell_measurement_theta_max     27.52
_cell_measurement_temperature     296(2)
_exptl_crystal_description     Block
_exptl_crystal_colour     White
_exptl_crystal_size_max     0.26
_exptl_crystal_size_mid     0.25
_exptl_crystal_size_min     0.23
_exptl_crystal_density_diffrn     1.331
_exptl_crystal_density_meas     ?
_exptl_crystal_density_method     'not measured'
_exptl_crystal_F_000     3776
_exptl_absorpt_coefficient_mu     0.178
_exptl_absorpt_correction_type     multi-scan
_exptl_absorpt_process_details     '(SADABS; Sheldrick, 1996)'
_exptl_absorpt_correction_T_min     0.955
_exptl_absorpt_correction_T_max     0.960
_exptl_special_details     ?
_diffrn_ambient_temperature     296(2)
_diffrn_radiation_type     MoK\a
_diffrn_radiation_wavelength     0.71073
_diffrn_radiation_source     'fine-focus sealed tube'
_diffrn_radiation_monochromator     graphite
_diffrn_measurement_device_type     'Bruker SMART CCD'
_diffrn_measurement_method     'CCD Profile fitting scans'
_diffrn_detector_area_resol_mean     ?
_diffrn_reflns_number     46089
_diffrn_reflns_av_R_equivalents     0.1066
_diffrn_reflns_av_sigmaI/netI     0.0488
_diffrn_reflns_theta_min     2.18
_diffrn_reflns_theta_max     27.52
_diffrn_reflns_theta_full     27.52
_diffrn_measured_fraction_theta_max     0.998
_diffrn_measured_fraction_theta_full     0.998
_diffrn_reflns_limit_h_min     -23
_diffrn_reflns_limit_h_max     23
_diffrn_reflns_limit_k_min     -23
_diffrn_reflns_limit_k_max     23
_diffrn_reflns_limit_l_min     -35
_diffrn_reflns_limit_l_max     35
_diffrn_standards_number     ?
_diffrn_standards_interval_count     ?
_diffrn_standards_interval_time     ?
_diffrn_standards_decay_%     ?
_refine_special_details
;
Refinement of <i>F</i>^2^ against ALL reflections. The weighted <i>R</i>-factor
<i>wR</i> and goodness of fit <i>S</i> are based on <i>F</i>^2^, conventional
<i>R</i>-factors <i>R</i> are based on <i>F</i>, with <i>F</i> set to zero for
negative <i>F</i>^2^. The threshold expression of <i>F</i>^2^ >
\s(<i>F</i>^2^) is used only for calculating <i>R</i>-factors(gt) <i>etc</i>.
and is not relevant to the choice of reflections for refinement.
<i>R</i>-factors based on <i>F</i>^2^ are statistically about twice as large
as those based on <i>F</i>, and <i>R</i>- factors based on ALL data will be
even larger.
;
_reflns_number_total     5152
_reflns_number_gt     4234
_reflns_threshold_expression     I>2sigma(I)
_refine_ls_structure_factor_coef     Fsqd
_refine_ls_matrix_type     full
_refine_ls_R_factor_all     0.0841
_refine_ls_R_factor_gt     0.0693
_refine_ls_wR_factor_gt     0.1810
_refine_ls_wR_factor_ref     0.1936
_refine_ls_goodness_of_fit_ref     1.052
_refine_ls_restrained_S_all     1.052
_refine_ls_number_reflns     5152
_refine_ls_number_parameters     290
_refine_ls_number_restraints     0
_refine_ls_hydrogen_treatment     constr
_refine_ls_weighting_scheme     calc
_refine_ls_weighting_details
         'calc w=1/[\s^2^(Fo^2^)+(0.0900P)^2^+9.9439P] where P=(Fo^2^+2Fc^2^)/3'
_atom_sites_solution_hydrogens     geom
_atom_sites_solution_primary     direct
_atom_sites_solution_secondary     difmap
_refine_ls_shift/su_max     0.001
_refine_ls_shift/su_mean     0.000
_refine_diff_density_max     0.575
_refine_diff_density_min     -0.299
_refine_ls_extinction_method     none
_refine_ls_extinction_coef     ?
loop_
    _atom_type_symbol
    _atom_type_description
    _atom_type_scat_dispersion_real
    _atom_type_scat_dispersion_imag
    _atom_type_scat_source
    'C' 'C' 0.0033 0.0016
                         'International Tables Vol C Tables 4.2.6.8 and 6.1.1.4'
    'H' 'H' 0.0000 0.0000
                         'International Tables Vol C Tables 4.2.6.8 and 6.1.1.4'
    'N' 'N' 0.0061 0.0033
                         'International Tables Vol C Tables 4.2.6.8 and 6.1.1.4'
    'O' 'O' 0.0106 0.0060
                         'International Tables Vol C Tables 4.2.6.8 and 6.1.1.4'
    'F' 'F' 0.0171 0.0103
                         'International Tables Vol C Tables 4.2.6.8 and 6.1.1.4'
    'S' 'S' 0.1246 0.1234
                         'International Tables Vol C Tables 4.2.6.8 and 6.1.1.4'
_computing_data_collection     'SMART (Bruker, 1997)'
_computing_cell_refinement     'SAINT (Bruker, 1997)'
_computing_data_reduction     'SAINT (Bruker, 1997)'
_computing_structure_solution     'SHELXTL (Sheldrick, 2008)'
_computing_structure_refinement     'SHELXTL (Sheldrick, 2008)'
_computing_molecular_graphics     'SHELXTL (Sheldrick, 2008)'
_computing_publication_material     'SHELXTL (Sheldrick, 2008)'
loop_
    _atom_site_type_symbol
    _atom_site_label
    _atom_site_fract_x
    _atom_site_fract_y
    _atom_site_fract_z
    _atom_site_U_iso_or_equiv
    _atom_site_adp_type
    _atom_site_calc_flag
    _atom_site_refinement_flags
    _atom_site_occupancy
    _atom_site_symmetry_multiplicity
    _atom_site_disorder_assembly
    _atom_site_disorder_group
    S S1 0.87109(4) 0.17415(4) 0.30237(2) 0.0591(2) Uani d . 1 1 . .
    C C1 0.46974(17) 0.04644(18) 0.32327(13) 0.0698(8) Uani d . 1 1 . .
    H H1 0.4418 0.0066 0.3132 0.084 Uiso calc R 1 1 . .
    C C2 0.50154(17) 0.09137(18) 0.28892(11) 0.0674(8) Uani d . 1 1 . .
    H H2 0.4948 0.0820 0.2555 0.081 Uiso calc R 1 1 . .
    C C3 0.54325(15) 0.15022(16) 0.30340(10) 0.0571(6) Uani d . 1 1 . .
    H H3 0.5640 0.1805 0.2796 0.068 Uiso calc R 1 1 . .
    C C4 0.55497(13) 0.16516(14) 0.35321(9) 0.0496(6) Uani d . 1 1 . .
    C C5 0.52218(15) 0.11933(16) 0.38753(10) 0.0587(7) Uani d . 1 1 . .
    H H5 0.5290 0.1282 0.4210 0.070 Uiso calc R 1 1 . .
    C C6 0.47947(17) 0.06071(18) 0.37275(12) 0.0673(8) Uani d . 1 1 . .
    H H6 0.4573 0.0309 0.3962 0.081 Uiso calc R 1 1 . .
    C C7 0.60106(14) 0.22989(15) 0.36911(11) 0.0583(7) Uani d . 1 1 . .
    H H7A 0.5969 0.2669 0.3438 0.070 Uiso calc R 1 1 . .
    H H7B 0.5792 0.2495 0.3990 0.070 Uiso calc R 1 1 . .
    C C8 0.72121(13) 0.19589(15) 0.33405(10) 0.0530(6) Uani d . 1 1 . .
    H H8A 0.7181 0.2345 0.3098 0.064 Uiso calc R 1 1 . .
    H H8B 0.6990 0.1526 0.3200 0.064 Uiso calc R 1 1 . .
    C C9 0.80136(13) 0.18162(14) 0.34679(9) 0.0495(6) Uani d . 1 1 . .
    C C10 0.82718(13) 0.17246(13) 0.39342(9) 0.0452(5) Uani d . 1 1 . .
    C C11 0.77549(13) 0.17373(15) 0.43661(9) 0.0522(6) Uani d . 1 1 . .
    H H11A 0.7811 0.2191 0.4543 0.063 Uiso calc R 1 1 . .
    H H11B 0.7877 0.1343 0.4589 0.063 Uiso calc R 1 1 . .
    C C12 0.69484(14) 0.16574(15) 0.41885(9) 0.0520(6) Uani d . 1 1 . .
    H H12A 0.6863 0.1165 0.4076 0.062 Uiso calc R 1 1 . .
    H H12B 0.6608 0.1756 0.4458 0.062 Uiso calc R 1 1 . .
    C C13 0.90652(12) 0.16038(12) 0.39418(9) 0.0452(5) Uani d . 1 1 . .
    C C14 0.93774(13) 0.15967(14) 0.34782(9) 0.0492(6) Uani d . 1 1 . .
    C C15 1.05433(13) 0.13502(14) 0.37363(9) 0.0513(6) Uani d . 1 1 . .
    C C16 0.95394(12) 0.14756(13) 0.43557(9) 0.0445(5) Uani d . 1 1 . .
    C C17 1.07929(12) 0.11374(13) 0.46200(9) 0.0444(5) Uani d . 1 1 . .
    C C18 1.11037(14) 0.16664(13) 0.49144(10) 0.0507(6) Uani d . 1 1 . .
    H H18 1.0994 0.2153 0.4859 0.061 Uiso calc R 1 1 . .
    C C19 1.15808(14) 0.14701(16) 0.52937(10) 0.0574(6) Uani d . 1 1 . .
    H H19 1.1794 0.1819 0.5498 0.069 Uiso calc R 1 1 . .
    C C20 1.17280(15) 0.07522(17) 0.53586(10) 0.0605(7) Uani d . 1 1 . .
    C C21 1.14149(17) 0.02195(16) 0.50825(13) 0.0688(8) Uani d . 1 1 . .
    H H21 1.1518 -0.0266 0.5147 0.083 Uiso calc R 1 1 . .
    C C22 1.09393(16) 0.04143(14) 0.47039(12) 0.0615(7) Uani d . 1 1 . .
    H H22 1.0720 0.0060 0.4507 0.074 Uiso calc R 1 1 . .
    C C23 1.15905(18) 0.1213(2) 0.31582(13) 0.0810(10) Uani d . 1 1 . .
    H H23A 1.1625 0.1710 0.3043 0.097 Uiso calc R 1 1 . .
    H H23B 1.1256 0.0955 0.2938 0.097 Uiso calc R 1 1 . .
    C C24 1.2338(2) 0.0875(2) 0.31314(14) 0.0900(11) Uani d . 1 1 . .
    H H24A 1.2548 0.0963 0.2807 0.108 Uiso calc R 1 1 . .
    H H24B 1.2662 0.1104 0.3372 0.108 Uiso calc R 1 1 . .
    C C25 1.2322(3) 0.0086(2) 0.32243(17) 0.1213(17) Uani d . 1 1 . .
    H H25A 1.2107 -0.0005 0.3542 0.182 Uiso calc R 1 1 . .
    H H25B 1.2822 -0.0102 0.3216 0.182 Uiso calc R 1 1 . .
    H H25C 1.2028 -0.0149 0.2975 0.182 Uiso calc R 1 1 . .
    N N1 0.68111(11) 0.21671(11) 0.37846(8) 0.0519(5) Uani d . 1 1 . .
    N N2 1.01070(11) 0.14831(13) 0.33586(8) 0.0560(5) Uani d . 1 1 . .
    N N3 1.02934(10) 0.13358(11) 0.42237(7) 0.0471(5) Uani d . 1 1 . .
    N N4 1.12699(12) 0.12111(16) 0.36574(9) 0.0667(7) Uani d . 1 1 . .
    H H4A 1.1554 0.1119 0.3905 0.080 Uiso calc R 1 1 . .
    O O1 0.93579(10) 0.14699(11) 0.47917(6) 0.0568(5) Uani d . 1 1 . .
    F F1 1.22046(12) 0.05586(13) 0.57255(7) 0.0979(7) Uani d . 1 1 . .
loop_
    _atom_site_aniso_label
    _atom_site_aniso_U_11
    _atom_site_aniso_U_22
    _atom_site_aniso_U_33
    _atom_site_aniso_U_12
    _atom_site_aniso_U_13
    _atom_site_aniso_U_23
    S1 0.0455(4) 0.0870(5) 0.0447(4) 0.0112(3) -0.0047(3) 0.0065(3)
    C1 0.0575(16) 0.0736(19) 0.078(2) -0.0005(14) -0.0060(15) -0.0112(16)
    C2 0.0616(16) 0.090(2) 0.0500(15) 0.0039(16) -0.0082(13) -0.0146(14)
    C3 0.0490(13) 0.0763(17) 0.0460(13) 0.0092(12) -0.0013(11) 0.0003(12)
    C4 0.0362(11) 0.0627(14) 0.0499(13) 0.0181(10) -0.0067(10) -0.0054(11)
    C5 0.0524(14) 0.0802(18) 0.0435(13) 0.0193(13) -0.0041(11) -0.0007(12)
    C6 0.0564(16) 0.0786(19) 0.0668(18) 0.0092(14) 0.0029(14) 0.0103(15)
    C7 0.0418(12) 0.0654(16) 0.0677(17) 0.0201(12) -0.0108(12) -0.0123(13)
    C8 0.0432(12) 0.0642(15) 0.0516(14) 0.0114(11) -0.0092(11) 0.0023(11)
    C9 0.0403(12) 0.0592(14) 0.0489(13) 0.0082(10) -0.0050(10) 0.0013(11)
    C10 0.0392(11) 0.0506(12) 0.0457(12) 0.0101(9) -0.0050(9) -0.0048(10)
    C11 0.0420(12) 0.0700(16) 0.0447(13) 0.0140(11) -0.0056(10) -0.0060(11)
    C12 0.0425(12) 0.0669(15) 0.0465(13) 0.0120(11) -0.0024(10) -0.0080(11)
    C13 0.0380(11) 0.0518(12) 0.0457(12) 0.0073(9) -0.0039(9) -0.0040(10)
    C14 0.0401(11) 0.0596(14) 0.0478(13) 0.0083(10) -0.0062(10) 0.0014(11)
    C15 0.0398(12) 0.0647(15) 0.0493(13) 0.0093(11) 0.0002(10) -0.0035(11)
    C16 0.0363(11) 0.0488(12) 0.0484(13) 0.0071(9) -0.0037(9) -0.0081(10)
    C17 0.0348(10) 0.0525(13) 0.0458(12) 0.0037(9) -0.0066(9) -0.0040(10)
    C18 0.0453(12) 0.0495(13) 0.0572(15) 0.0005(10) -0.0047(11) -0.0053(11)
    C19 0.0449(13) 0.0731(17) 0.0542(15) -0.0050(12) -0.0077(11) -0.0152(13)
    C20 0.0452(13) 0.088(2) 0.0485(14) 0.0082(13) -0.0105(11) 0.0052(13)
    C21 0.0661(17) 0.0546(15) 0.086(2) 0.0117(13) -0.0186(16) 0.0080(15)
    C22 0.0564(15) 0.0500(14) 0.0780(19) 0.0051(12) -0.0196(14) -0.0104(13)
    C23 0.0612(18) 0.112(3) 0.070(2) 0.0229(18) 0.0134(16) 0.0164(19)
    C24 0.083(2) 0.121(3) 0.066(2) 0.025(2) 0.0101(18) 0.0016(19)
    C25 0.179(5) 0.092(3) 0.094(3) 0.036(3) -0.002(3) -0.014(2)
    N1 0.0415(10) 0.0570(12) 0.0572(12) 0.0142(9) -0.0088(9) -0.0070(9)
    N2 0.0419(10) 0.0796(15) 0.0465(11) 0.0110(10) -0.0011(9) 0.0005(10)
    N3 0.0370(9) 0.0595(12) 0.0448(10) 0.0102(8) -0.0067(8) -0.0066(9)
    N4 0.0412(11) 0.1052(19) 0.0538(13) 0.0170(12) -0.0007(9) 0.0013(13)
    O1 0.0460(9) 0.0815(13) 0.0428(9) 0.0111(9) -0.0057(7) -0.0078(8)
    F1 0.0855(13) 0.1396(19) 0.0686(12) 0.0214(13) -0.0338(10) 0.0128(11)
_geom_special_details
;
All e.s.d.'s (except the e.s.d. in the dihedral angle between two l.s. planes)
are estimated using the full covariance matrix. The cell e.s.d.'s are taken
into account individually in the estimation of e.s.d.'s in distances, angles
and torsion angles; correlations between e.s.d.'s in cell parameters are only
used when they are defined by crystal symmetry. An approximate (isotropic)
treatment of cell e.s.d.'s is used for estimating e.s.d.'s involving l.s.
planes.
;
loop_
    _geom_bond_atom_site_label_1
    _geom_bond_atom_site_label_2
    _geom_bond_site_symmetry_2
    _geom_bond_distance
    _geom_bond_publ_flag
    S1 C14 . 1.737(2) ?
    S1 C9 . 1.741(3) ?
    C1 C2 . 1.370(5) ?
    C1 C6 . 1.378(5) ?
    C1 H1 . 0.9300 ?
    C2 C3 . 1.374(4) ?
    C2 H2 . 0.9300 ?
    C3 C4 . 1.394(4) ?
    C3 H3 . 0.9300 ?
    C4 C5 . 1.387(4) ?
    C4 C7 . 1.513(4) ?
    C5 C6 . 1.383(4) ?
    C5 H5 . 0.9300 ?
    C6 H6 . 0.9300 ?
    C7 N1 . 1.477(3) ?
    C7 H7A . 0.9700 ?
    C7 H7B . 0.9700 ?
    C8 N1 . 1.454(3) ?
    C8 C9 . 1.501(3) ?
    C8 H8A . 0.9700 ?
    C8 H8B . 0.9700 ?
    C9 C10 . 1.357(3) ?
    C10 C13 . 1.439(3) ?
    C10 C11 . 1.493(3) ?
    C11 C12 . 1.531(3) ?
    C11 H11A . 0.9700 ?
    C11 H11B . 0.9700 ?
    C12 N1 . 1.464(3) ?
    C12 H12A . 0.9700 ?
    C12 H12B . 0.9700 ?
    C13 C14 . 1.376(3) ?
    C13 C16 . 1.427(3) ?
    C14 N2 . 1.363(3) ?
    C15 N2 . 1.312(3) ?
    C15 N4 . 1.344(3) ?
    C15 N3 . 1.395(3) ?
    C16 O1 . 1.226(3) ?
    C16 N3 . 1.421(3) ?
    C17 C18 . 1.377(3) ?
    C17 C22 . 1.377(3) ?
    C17 N3 . 1.446(3) ?
    C18 C19 . 1.385(4) ?
    C18 H18 . 0.9300 ?
    C19 C20 . 1.360(4) ?
    C19 H19 . 0.9300 ?
    C20 F1 . 1.359(3) ?
    C20 C21 . 1.356(4) ?
    C21 C22 . 1.382(4) ?
    C21 H21 . 0.9300 ?
    C22 H22 . 0.9300 ?
    C23 N4 . 1.471(4) ?
    C23 C24 . 1.479(5) ?
    C23 H23A . 0.9700 ?
    C23 H23B . 0.9700 ?
    C24 C25 . 1.476(6) ?
    C24 H24A . 0.9700 ?
    C24 H24B . 0.9700 ?
    C25 H25A . 0.9600 ?
    C25 H25B . 0.9600 ?
    C25 H25C . 0.9600 ?
    N4 H4A . 0.8600 ?
loop_
    _geom_angle_atom_site_label_1
    _geom_angle_atom_site_label_2
    _geom_angle_atom_site_label_3
    _geom_angle_site_symmetry_1
    _geom_angle_site_symmetry_3
    _geom_angle
    _geom_angle_publ_flag
    C14 S1 C9 . . 90.85(12) ?
    C2 C1 C6 . . 119.6(3) ?
    C2 C1 H1 . . 120.2 ?
    C6 C1 H1 . . 120.2 ?
    C3 C2 C1 . . 120.6(3) ?
    C3 C2 H2 . . 119.7 ?
    C1 C2 H2 . . 119.7 ?
    C2 C3 C4 . . 121.0(3) ?
    C2 C3 H3 . . 119.5 ?
    C4 C3 H3 . . 119.5 ?
    C5 C4 C3 . . 117.8(3) ?
    C5 C4 C7 . . 121.3(2) ?
    C3 C4 C7 . . 120.9(3) ?
    C6 C5 C4 . . 121.0(3) ?
    C6 C5 H5 . . 119.5 ?
    C4 C5 H5 . . 119.5 ?
    C1 C6 C5 . . 120.1(3) ?
    C1 C6 H6 . . 120.0 ?
    C5 C6 H6 . . 120.0 ?
    N1 C7 C4 . . 116.7(2) ?
    N1 C7 H7A . . 108.1 ?
    C4 C7 H7A . . 108.1 ?
    N1 C7 H7B . . 108.1 ?
    C4 C7 H7B . . 108.1 ?
    H7A C7 H7B . . 107.3 ?
    N1 C8 C9 . . 109.2(2) ?
    N1 C8 H8A . . 109.8 ?
    C9 C8 H8A . . 109.8 ?
    N1 C8 H8B . . 109.8 ?
    C9 C8 H8B . . 109.8 ?
    H8A C8 H8B . . 108.3 ?
    C10 C9 C8 . . 124.2(2) ?
    C10 C9 S1 . . 112.95(18) ?
    C8 C9 S1 . . 122.80(18) ?
    C9 C10 C13 . . 111.7(2) ?
    C9 C10 C11 . . 121.1(2) ?
    C13 C10 C11 . . 127.2(2) ?
    C10 C11 C12 . . 109.7(2) ?
    C10 C11 H11A . . 109.7 ?
    C12 C11 H11A . . 109.7 ?
    C10 C11 H11B . . 109.7 ?
    C12 C11 H11B . . 109.7 ?
    H11A C11 H11B . . 108.2 ?
    N1 C12 C11 . . 109.4(2) ?
    N1 C12 H12A . . 109.8 ?
    C11 C12 H12A . . 109.8 ?
    N1 C12 H12B . . 109.8 ?
    C11 C12 H12B . . 109.8 ?
    H12A C12 H12B . . 108.2 ?
    C14 C13 C16 . . 118.3(2) ?
    C14 C13 C10 . . 113.0(2) ?
    C16 C13 C10 . . 128.7(2) ?
    N2 C14 C13 . . 127.5(2) ?
    N2 C14 S1 . . 120.96(19) ?
    C13 C14 S1 . . 111.54(18) ?
    N2 C15 N4 . . 119.3(2) ?
    N2 C15 N3 . . 123.5(2) ?
    N4 C15 N3 . . 117.3(2) ?
    O1 C16 N3 . . 119.6(2) ?
    O1 C16 C13 . . 127.0(2) ?
    N3 C16 C13 . . 113.5(2) ?
    C18 C17 C22 . . 120.8(2) ?
    C18 C17 N3 . . 120.1(2) ?
    C22 C17 N3 . . 119.0(2) ?
    C17 C18 C19 . . 119.7(2) ?
    C17 C18 H18 . . 120.2 ?
    C19 C18 H18 . . 120.2 ?
    C20 C19 C18 . . 118.0(2) ?
    C20 C19 H19 . . 121.0 ?
    C18 C19 H19 . . 121.0 ?
    F1 C20 C21 . . 118.3(3) ?
    F1 C20 C19 . . 118.2(3) ?
    C21 C20 C19 . . 123.5(2) ?
    C20 C21 C22 . . 118.5(3) ?
    C20 C21 H21 . . 120.7 ?
    C22 C21 H21 . . 120.7 ?
    C21 C22 C17 . . 119.5(2) ?
    C21 C22 H22 . . 120.3 ?
    C17 C22 H22 . . 120.3 ?
    N4 C23 C24 . . 113.5(3) ?
    N4 C23 H23A . . 108.9 ?
    C24 C23 H23A . . 108.9 ?
    N4 C23 H23B . . 108.9 ?
    C24 C23 H23B . . 108.9 ?
    H23A C23 H23B . . 107.7 ?
    C25 C24 C23 . . 112.9(4) ?
    C25 C24 H24A . . 109.0 ?
    C23 C24 H24A . . 109.0 ?
    C25 C24 H24B . . 109.0 ?
    C23 C24 H24B . . 109.0 ?
    H24A C24 H24B . . 107.8 ?
    C24 C25 H25A . . 109.5 ?
    C24 C25 H25B . . 109.5 ?
    H25A C25 H25B . . 109.5 ?
    C24 C25 H25C . . 109.5 ?
    H25A C25 H25C . . 109.5 ?
    H25B C25 H25C . . 109.5 ?
    C8 N1 C12 . . 111.55(19) ?
    C8 N1 C7 . . 112.4(2) ?
    C12 N1 C7 . . 113.4(2) ?
    C15 N2 C14 . . 114.5(2) ?
    C15 N3 C16 . . 122.68(19) ?
    C15 N3 C17 . . 120.66(19) ?
    C16 N3 C17 . . 116.58(19) ?
    C15 N4 C23 . . 121.6(2) ?
    C15 N4 H4A . . 119.2 ?
    C23 N4 H4A . . 119.2 ?
loop_
    _geom_torsion_atom_site_label_1
    _geom_torsion_atom_site_label_2
    _geom_torsion_atom_site_label_3
    _geom_torsion_atom_site_label_4
    _geom_torsion_site_symmetry_1
    _geom_torsion_site_symmetry_2
    _geom_torsion_site_symmetry_3
    _geom_torsion_site_symmetry_4
    _geom_torsion
    _geom_torsion_publ_flag
    C6 C1 C2 C3 . . . . 0.3(5) ?
    C1 C2 C3 C4 . . . . 0.8(4) ?
    C2 C3 C4 C5 . . . . -1.0(4) ?
    C2 C3 C4 C7 . . . . 179.9(2) ?
    C3 C4 C5 C6 . . . . 0.2(4) ?
    C7 C4 C5 C6 . . . . 179.3(2) ?
    C2 C1 C6 C5 . . . . -1.1(4) ?
    C4 C5 C6 C1 . . . . 0.9(4) ?
    C5 C4 C7 N1 . . . . 87.2(3) ?
    C3 C4 C7 N1 . . . . -93.7(3) ?
    N1 C8 C9 C10 . . . . 14.6(4) ?
    N1 C8 C9 S1 . . . . -166.08(19) ?
    C14 S1 C9 C10 . . . . -0.9(2) ?
    C14 S1 C9 C8 . . . . 179.7(2) ?
    C8 C9 C10 C13 . . . . -179.4(2) ?
    S1 C9 C10 C13 . . . . 1.3(3) ?
    C8 C9 C10 C11 . . . . 2.0(4) ?
    S1 C9 C10 C11 . . . . -177.38(19) ?
    C9 C10 C11 C12 . . . . 15.1(3) ?
    C13 C10 C11 C12 . . . . -163.3(2) ?
    C10 C11 C12 N1 . . . . -48.8(3) ?
    C9 C10 C13 C14 . . . . -1.0(3) ?
    C11 C10 C13 C14 . . . . 177.5(2) ?
    C9 C10 C13 C16 . . . . -179.1(2) ?
    C11 C10 C13 C16 . . . . -0.5(4) ?
    C16 C13 C14 N2 . . . . -0.4(4) ?
    C10 C13 C14 N2 . . . . -178.7(2) ?
    C16 C13 C14 S1 . . . . 178.59(18) ?
    C10 C13 C14 S1 . . . . 0.3(3) ?
    C9 S1 C14 N2 . . . . 179.4(2) ?
    C9 S1 C14 C13 . . . . 0.3(2) ?
    C14 C13 C16 O1 . . . . 179.2(2) ?
    C10 C13 C16 O1 . . . . -2.8(4) ?
    C14 C13 C16 N3 . . . . -1.5(3) ?
    C10 C13 C16 N3 . . . . 176.5(2) ?
    C22 C17 C18 C19 . . . . 1.2(4) ?
    N3 C17 C18 C19 . . . . 179.9(2) ?
    C17 C18 C19 C20 . . . . 0.4(4) ?
    C18 C19 C20 F1 . . . . 179.0(2) ?
    C18 C19 C20 C21 . . . . -2.2(5) ?
    F1 C20 C21 C22 . . . . -179.0(3) ?
    C19 C20 C21 C22 . . . . 2.2(5) ?
    C20 C21 C22 C17 . . . . -0.5(5) ?
    C18 C17 C22 C21 . . . . -1.2(4) ?
    N3 C17 C22 C21 . . . . -179.9(3) ?
    N4 C23 C24 C25 . . . . 67.6(5) ?
    C9 C8 N1 C12 . . . . -49.8(3) ?
    C9 C8 N1 C7 . . . . -178.5(2) ?
    C11 C12 N1 C8 . . . . 69.8(3) ?
    C11 C12 N1 C7 . . . . -162.1(2) ?
    C4 C7 N1 C8 . . . . 65.3(3) ?
    C4 C7 N1 C12 . . . . -62.4(3) ?
    N4 C15 N2 C14 . . . . 178.2(3) ?
    N3 C15 N2 C14 . . . . -1.0(4) ?
    C13 C14 N2 C15 . . . . 1.7(4) ?
    S1 C14 N2 C15 . . . . -177.2(2) ?
    N2 C15 N3 C16 . . . . -0.9(4) ?
    N4 C15 N3 C16 . . . . 179.8(2) ?
    N2 C15 N3 C17 . . . . 175.8(2) ?
    N4 C15 N3 C17 . . . . -3.5(4) ?
    O1 C16 N3 C15 . . . . -178.5(2) ?
    C13 C16 N3 C15 . . . . 2.2(3) ?
    O1 C16 N3 C17 . . . . 4.7(3) ?
    C13 C16 N3 C17 . . . . -174.7(2) ?
    C18 C17 N3 C15 . . . . 101.6(3) ?
    C22 C17 N3 C15 . . . . -79.7(3) ?
    C18 C17 N3 C16 . . . . -81.5(3) ?
    C22 C17 N3 C16 . . . . 97.2(3) ?
    N2 C15 N4 C23 . . . . 0.8(5) ?
    N3 C15 N4 C23 . . . . -180.0(3) ?
    C24 C23 N4 C15 . . . . -165.6(3) ?
loop_
    _geom_hbond_atom_site_label_D
    _geom_hbond_atom_site_label_H
    _geom_hbond_atom_site_label_A
    _geom_hbond_site_symmetry_A
    _geom_hbond_distance_DH
    _geom_hbond_distance_HA
    _geom_hbond_distance_DA
    _geom_hbond_angle_DHA
    C24 H24B F1 4_756 0.97 2.66 3.258(5) 120.6
    C25 H25A F1 4_756 0.96 2.56 3.096(5) 115.6
    N4 H4A F1 4_756 0.86 2.65 3.423(3) 150.5
data_global
_journal_date_recd_electronic     2012-01-07
_journal_date_accepted     2012-03-08
_journal_name_full     'Acta Crystallographica, Section E'
_journal_year     2012
_journal_volume     68
_journal_issue      4
_journal_page_first     o1097
_journal_page_last     o1097
_journal_paper_category     QO
_journal_paper_doi     10.1107/S1600536812010318
_journal_coeditor_code     GW2115
_publ_contact_author_name     'Hong Chen'
_publ_contact_author_address
;
College of Chemistry and Life Science, China Three Gorges University,
Yichang 443002, People's Republic of China
;
_publ_contact_author_email     'chenhong3736@sina.com'
_publ_contact_author_fax     '+86-717-6395966'
_publ_contact_author_phone     '+86-717-6395966'
_publ_section_title
;\
7-Benzyl-3-(4-fluorophenyl)-2-propylamino-5,6,7,8-tetrahydropyrido[4',3':4,5]\
thieno[2,3-<i>d</i>]pyrimidin-4(3<i>H</i>)-one
;
loop_
    _publ_author_name
    _publ_author_footnote
    _publ_author_address
    'Hu, Hai-Jun' .
;
Hubei Key Laboratory of Natural Products Research and Development,
China Three Gorges University, Yichang 443002, People's Republic of China
;
    'Chen, Hong' .
;
College of Chemistry and Life Science, China Three Gorges University,
Yichang 443002, People's Republic of China
;
