# Supplementary material for: 7-Benzyl-3-(4-fluoro­phen­yl)-2-propyl­amino-5,6,7,8-tetra­hydro­pyrido[4′,3′:4,5]thieno[2,3-d]pyrimidin-4(3H)-one
Source: Acta Crystallogr Sect E Struct Rep Online. 2012 Mar 17;68(Pt 4):o1097. doi: 10.1107/S1600536812010318 (PMC3344049; doi:10.1107/S1600536812010318)
Supplement: Supplementary file 2 [file e-68-o1097-Isup2.hkl]

# 
# h,k,l, Fc-squared, Fo-squared, sigma(Fo-squared) and status flag 
# 
data_I
_shelx_title ' Z in Ibca' 
_shelx_refln_list_code          4 
_shelx_F_calc_maximum      679.11 
_exptl_crystal_F_000      3776.00 
_reflns_d_resolution_high  0.7692 
 
loop_ 
 _symmetry_equiv_pos_as_xyz 
 'x, y, z' 
 '-x, -y+1/2, z' 
 'x, -y, -z+1/2' 
 '-x+1/2, y, -z' 
 'x+1/2, y+1/2, z+1/2' 
 '-x+1/2, -y+1, z+1/2' 
 'x+1/2, -y+1/2, -z+1' 
 '-x+1, y+1/2, -z+1/2' 
 '-x, -y, -z' 
 'x, y-1/2, -z' 
 '-x, y, z-1/2' 
 'x-1/2, -y, z' 
 '-x+1/2, -y+1/2, -z+1/2' 
 'x+1/2, y, -z+1/2' 
 '-x+1/2, y+1/2, z' 
 'x, -y+1/2, z+1/2' 
 
_cell_length_a    17.9211 
_cell_length_b    18.4273 
_cell_length_c    27.1139 
_cell_angle_alpha  90.000 
_cell_angle_beta   90.000 
_cell_angle_gamma  90.000 
 
_shelx_F_squared_multiplier     1.000 
 
loop_ 
 _refln_index_h 
 _refln_index_k 
 _refln_index_l 
 _refln_F_squared_calc 
 _refln_F_squared_meas 
 _refln_F_squared_sigma 
 _refln_observed_status 
   4   0   0     6821.27     4185.20    329.91 o 
   6   0   0     2907.52     4665.03    252.42 o 
   8   0   0     1742.98     2611.94    224.16 o 
  10   0   0     1252.12     1064.48     93.84 o 
  12   0   0    11550.52    11280.85    814.61 o 
  14   0   0       74.41        6.06     31.16 o 
  16   0   0      670.80      635.87    107.84 o 
  18   0   0     1009.02      825.64     96.78 o 
  20   0   0     1538.49     1469.80    204.70 o 
  22   0   0      780.87      997.52    181.96 o 
   2   2   0      701.34     1350.46     79.87 o 
   4   2   0    81335.33    70144.88   5194.45 o 
   6   2   0      793.93     1483.91     70.30 o 
   8   2   0    16369.25    17721.46    897.99 o 
  10   2   0     1896.54     2734.10    118.74 o 
  12   2   0     4475.06     5055.36    267.12 o 
  14   2   0      674.50      528.52     41.43 o 
  16   2   0     3793.00     3645.35    336.47 o 
  18   2   0      891.30      856.61     70.38 o 
  20   2   0        0.20       27.11     21.31 o 
  22   2   0      182.87       95.31     22.47 o 
   2   4   0   224771.47   193934.08   2778.31 o 
   4   4   0     5223.70     7127.61    339.16 o 
   6   4   0    12939.33    13021.22    748.62 o 
   8   4   0     1939.38     2080.10     96.02 o 
  10   4   0    18440.39    18398.23    866.85 o 
  12   4   0      851.42     1135.16     72.80 o 
  14   4   0      713.55      815.90     67.23 o 
  16   4   0     2105.29     1920.99    122.99 o 
  18   4   0      271.95      302.78     37.78 o 
  20   4   0      104.63      143.64     35.02 o 
  22   4   0       26.19       51.77     57.83 o 
   0   6   0   461188.22   395943.19 104032.16 o 
   2   6   0     2307.03     2042.90     83.54 o 
   4   6   0    28846.31    27099.66   1637.16 o 
   6   6   0     2069.36     2723.53    123.11 o 
   8   6   0    11874.15    11840.32    657.09 o 
  10   6   0    12410.45    13837.48    652.68 o 
  12   6   0    23016.61    25494.09   1030.67 o 
  14   6   0     1194.65     1065.20     63.27 o 
  16   6   0     2956.03     3275.28    224.61 o 
  18   6   0      139.50      168.99     30.28 o 
  20   6   0       76.98       93.27     29.13 o 
  22   6   0      187.52      108.05     40.74 o 
   0   8   0     3237.43     3516.01    195.24 o 
   2   8   0    55872.88    55924.33   2241.96 o 
   4   8   0       20.47       15.52     18.00 o 
   6   8   0      473.16      499.85     39.66 o 
   8   8   0      633.71      613.04     44.56 o 
  10   8   0     7022.20     7291.55    336.80 o 
  12   8   0     2433.03     2430.23    110.41 o 
  14   8   0       58.85       47.66     39.63 o 
  16   8   0      185.51      233.47     46.48 o 
  18   8   0      430.74      514.68     49.89 o 
  20   8   0      619.74      704.78     66.21 o 
   0  10   0    65460.00    75049.99   2319.10 o 
   2  10   0    51503.71    47667.50   1423.80 o 
   4  10   0       31.78        8.73     18.21 o 
   6  10   0      674.05      705.92     46.03 o 
   8  10   0     6468.98     6128.06    278.43 o 
  10  10   0     3258.57     3628.18    183.52 o 
  12  10   0     1925.07     2131.69    123.60 o 
  14  10   0     1067.87     1009.51     75.34 o 
  16  10   0      346.14      381.83     54.73 o 
  18  10   0      117.79      135.91     56.50 o 
  20  10   0     1016.72      870.09     68.96 o 
   0  12   0     9499.69     8619.60    249.93 o 
   2  12   0     3483.95     3191.06     83.71 o 
   4  12   0     2231.03     1856.92     53.91 o 
   6  12   0      423.01      462.49     66.77 o 
   8  12   0      340.38      345.44     33.22 o 
  10  12   0        3.42       17.54     24.58 o 
  12  12   0      741.16      799.46     57.30 o 
  14  12   0      249.99      175.05     38.49 o 
  16  12   0     3327.54     3267.52    289.27 o 
  18  12   0      861.16      750.47     78.85 o 
  20  12   0      245.25      198.47     42.30 o 
   0  14   0      384.62      175.17     26.66 o 
   2  14   0     2933.84     3082.34     83.18 o 
   4  14   0     7953.15     7249.55    218.53 o 
   6  14   0      489.84      519.61     47.76 o 
   8  14   0     3451.65     4212.62    367.76 o 
  10  14   0     2052.39     2463.02    138.77 o 
  12  14   0      685.09      832.20     56.36 o 
  14  14   0      727.86      822.93     70.71 o 
  16  14   0      103.23       72.97     29.27 o 
  18  14   0      294.61      375.82     47.97 o 
   0  16   0     1452.61     1289.28     94.82 o 
   2  16   0     1027.97     1241.03     72.92 o 
   4  16   0      484.88      358.04     42.19 o 
   6  16   0      259.40      339.13     54.93 o 
   8  16   0      795.24      810.59     63.80 o 
  10  16   0       59.23        6.30     43.10 o 
  12  16   0      647.12      532.50     77.24 o 
  14  16   0      139.95      162.28     46.52 o 
  16  16   0      143.47      150.40     39.49 o 
   0  18   0     2851.58     3153.05    183.63 o 
   2  18   0       82.89       35.22     28.51 o 
   4  18   0     1168.71     1075.71     68.24 o 
   6  18   0      279.53      304.55     46.86 o 
   8  18   0        3.69       37.84     27.72 o 
  10  18   0      734.13      741.88     62.96 o 
  12  18   0        9.55       36.09     57.77 o 
  14  18   0       77.59       71.97     32.88 o 
   0  20   0      589.77      603.15     81.77 o 
   2  20   0      843.78      730.79     58.00 o 
   4  20   0     1137.09     1371.15     84.58 o 
   6  20   0      274.26      318.43     44.78 o 
   8  20   0       91.00      148.51     40.36 o 
  10  20   0      105.39      119.53     31.60 o 
  12  20   0       18.94       31.85     26.23 o 
   0  22   0        0.09        7.28     37.58 o 
   2  22   0        9.66       60.56     17.73 o 
   4  22   0       74.77      109.79     47.27 o 
   6  22   0       23.18      125.41     49.40 o 
   8  22   0        1.53       64.93     40.28 o 
   2   1   1     1319.67     1365.94     84.34 o 
   4   1   1       73.78       82.67      9.79 o 
   6   1   1     3560.44     2761.78     87.97 o 
  10   1   1      118.33      120.68     10.93 o 
  12   1   1       26.88       50.66     11.98 o 
  14   1   1      569.47      496.75     28.20 o 
  16   1   1      310.23      356.39     26.73 o 
  18   1   1       75.19       85.03     15.94 o 
  20   1   1       67.86       67.49     19.52 o 
  22   1   1      238.03      251.60     34.16 o 
   1   2   1      116.90       65.94      5.64 o 
   3   2   1     2204.21     1934.59     39.66 o 
   5   2   1    28615.40    30112.92   1132.86 o 
   7   2   1     8991.14     8733.50    275.23 o 
   9   2   1    15697.26    17063.79    502.98 o 
  11   2   1      261.94      330.39     18.01 o 
  13   2   1     8763.56     9008.37    267.21 o 
  15   2   1     3350.69     3731.53    209.72 o 
  17   2   1       86.22      130.52     15.77 o 
  19   2   1       47.52       43.52     14.82 o 
  21   2   1        0.02       39.52     17.53 o 
  23   2   1      789.58      629.19     49.44 o 
   2   3   1     1054.62     1644.00     40.27 o 
   4   3   1    20678.07    22307.30    597.54 o 
   6   3   1    80938.70    86924.34   2730.24 o 
   8   3   1    20001.47    20357.37    672.74 o 
  10   3   1      117.42      217.56     19.81 o 
  12   3   1     2662.01     2764.26     85.32 o 
  14   3   1     4078.76     3636.61    128.76 o 
  16   3   1      372.18      262.78     27.40 o 
  18   3   1      800.74      872.92     48.03 o 
  20   3   1      341.07      306.29     30.50 o 
  22   3   1      377.41      438.68     31.79 o 
   1   4   1   392654.72   331008.09   6081.38 o 
   3   4   1      348.48      705.67     23.90 o 
   5   4   1    28241.59    27653.91    680.83 o 
   7   4   1     8673.83     9755.83    327.78 o 
   9   4   1     5279.92     5927.80    163.21 o 
  11   4   1       10.43       16.39     13.03 o 
  13   4   1     1161.90     1083.28     46.94 o 
  15   4   1        0.16       10.83     18.86 o 
  17   4   1       11.65       32.24     11.19 o 
  19   4   1      123.04       96.21     18.02 o 
  21   4   1      931.77      974.28     71.45 o 
   2   5   1    38583.63    33433.21    633.81 o 
   4   5   1     1771.66     1662.72     59.68 o 
   6   5   1    15232.77    14838.11    418.08 o 
   8   5   1     7300.35     7252.74    239.32 o 
  10   5   1     7541.39     6871.35    195.35 o 
  12   5   1       84.53       47.02     12.28 o 
  14   5   1     1764.35     1594.26     62.60 o 
  16   5   1      701.08      716.32     40.66 o 
  18   5   1      806.73      825.15     40.74 o 
  20   5   1       65.12       90.38     17.58 o 
  22   5   1      297.47      281.39     34.53 o 
   1   6   1     2629.19     2007.87     41.34 o 
   3   6   1     1774.66     1875.40     28.21 o 
   5   6   1    18437.75    18048.06    666.75 o 
   7   6   1       46.36       62.82     12.59 o 
   9   6   1       17.80      -13.06     13.06 o 
  11   6   1       80.63       75.39     11.84 o 
  13   6   1       83.16       54.46     10.31 o 
  15   6   1       61.48       69.59     30.47 o 
  17   6   1       84.21      104.14     17.52 o 
  19   6   1      175.75      186.16     24.19 o 
  21   6   1      136.98      127.48     32.57 o 
   2   7   1       12.07      -12.10     12.10 o 
   4   7   1     4416.99     4580.99     81.39 o 
   6   7   1    13187.89    13466.75    476.47 o 
   8   7   1    13662.23    14358.19    552.37 o 
  10   7   1     4681.67     5960.08    207.16 o 
  12   7   1     1166.23     1068.21     46.66 o 
  14   7   1        0.05       39.89     18.02 o 
  16   7   1      145.54      117.83     19.33 o 
  18   7   1        7.89       38.65     26.53 o 
  20   7   1      131.52      174.30     27.01 o 
  22   7   1        0.42       37.57     18.96 o 
   1   8   1      823.93      475.90     23.61 o 
   3   8   1     1228.26     1205.28     35.11 o 
   5   8   1    12468.19    14200.62    572.54 o 
   7   8   1     1398.16     1831.30     59.30 o 
   9   8   1     2586.47     3175.11    109.22 o 
  11   8   1     3997.55     4213.78    120.17 o 
  13   8   1     4253.06     4567.67    128.21 o 
  15   8   1     1599.92     1514.41     73.73 o 
  17   8   1      212.20      216.70     34.29 o 
  19   8   1       35.10       79.41     25.20 o 
  21   8   1      139.11      114.55     24.69 o 
   2   9   1    64254.66    57892.48   1056.59 o 
   4   9   1     2537.68     2165.44     30.17 o 
   6   9   1      904.23      691.11     29.57 o 
   8   9   1      192.89      116.05     14.39 o 
  10   9   1     5759.39     5967.47    214.88 o 
  12   9   1      100.06       40.20     19.30 o 
  14   9   1       20.53       36.32     14.94 o 
  16   9   1      145.37       98.13     35.22 o 
  18   9   1     1041.17     1168.55     60.02 o 
  20   9   1      222.71      233.40     50.27 o 
   1  10   1    10457.65    10329.93    145.28 o 
   3  10   1     5183.49     4580.40     55.47 o 
   5  10   1       34.66       58.40     13.42 o 
   7  10   1       51.23       95.81     17.66 o 
   9  10   1      278.09      209.02     17.83 o 
  11  10   1      269.19      295.67     22.83 o 
  13  10   1     3547.04     3975.97    119.75 o 
  15  10   1      339.67      354.61     31.69 o 
  17  10   1      211.87      220.54     29.94 o 
  19  10   1      154.72      219.58     29.86 o 
  21  10   1      153.56      133.27     26.86 o 
   2  11   1    13997.58    14324.31    238.60 o 
   4  11   1      163.16      198.15     16.68 o 
   6  11   1     3271.25     3661.45    123.31 o 
   8  11   1     1010.27     1335.90     57.93 o 
  10  11   1      222.87      209.00     18.42 o 
  12  11   1     1055.06     1156.15     54.32 o 
  14  11   1     1344.04     1427.62     63.72 o 
  16  11   1        4.53        2.18     31.16 o 
  18  11   1      256.78      297.43     27.87 o 
  20  11   1      135.36      105.22     24.19 o 
   1  12   1       70.65      198.16     15.10 o 
   3  12   1     8072.89     8439.15    124.09 o 
   5  12   1      949.52     1039.96     44.55 o 
   7  12   1     1052.87     1070.95     48.14 o 
   9  12   1     1460.29     1589.59     71.64 o 
  11  12   1     1545.54     1495.72     62.31 o 
  13  12   1      309.58      345.15     28.17 o 
  15  12   1      791.28      711.09     50.82 o 
  17  12   1       45.19       83.05     28.71 o 
  19  12   1      517.62      523.75     43.04 o 
   2  13   1       73.86       35.70     12.88 o 
   4  13   1      144.00       88.31     13.52 o 
   6  13   1      953.20      889.51     37.89 o 
   8  13   1        0.07       32.03     19.82 o 
  10  13   1      290.69      387.90     29.83 o 
  12  13   1      974.19      843.50     58.44 o 
  14  13   1      411.03      327.54     37.37 o 
  16  13   1      110.16      173.12     34.00 o 
  18  13   1       12.25       31.81     23.01 o 
   1  14   1     1865.08     2094.18     38.11 o 
   3  14   1     3033.81     3016.75     72.84 o 
   5  14   1     3296.54     3431.56     89.46 o 
   7  14   1      746.84      839.02     44.49 o 
   9  14   1      611.76      588.59     40.49 o 
  11  14   1        0.27       32.92     20.45 o 
  13  14   1        1.14       23.81     22.18 o 
  15  14   1      102.34      108.60     28.38 o 
  17  14   1        5.27      -11.50     22.81 o 
   2  15   1     1810.46     2157.38     67.90 o 
   4  15   1       73.50       80.13     25.31 o 
   6  15   1       10.20       34.07     18.32 o 
   8  15   1      154.37      243.41     25.70 o 
  10  15   1      675.72      678.08     41.77 o 
  12  15   1      492.55      639.40     48.43 o 
  14  15   1        4.66       31.86     22.37 o 
  16  15   1        6.00       25.61     40.99 o 
  18  15   1       71.22      100.20     24.60 o 
   1  16   1     1213.96     1217.14     53.39 o 
   3  16   1      711.42      654.75     39.47 o 
   5  16   1      987.69      947.27     52.46 o 
   7  16   1      928.89      992.11     46.27 o 
   9  16   1      409.53      476.46     37.20 o 
  11  16   1        1.62       41.59     17.61 o 
  13  16   1        3.67       43.21     21.59 o 
  15  16   1        0.53       21.11     22.27 o 
  17  16   1       20.80       58.60     25.35 o 
   2  17   1      404.67      313.33     21.82 o 
   4  17   1      358.25      314.90     26.60 o 
   6  17   1       16.79       42.74     19.93 o 
   8  17   1      113.09      103.55     20.74 o 
  10  17   1      615.10      719.03     40.48 o 
  12  17   1        1.32       58.81     23.80 o 
  14  17   1       24.83       53.03     31.84 o 
  16  17   1        0.08       71.42     30.28 o 
   1  18   1        2.65       34.81     13.11 o 
   3  18   1      264.73      220.67     22.48 o 
   5  18   1      328.22      265.59     26.75 o 
   7  18   1      345.18      377.62     31.94 o 
   9  18   1       78.19       23.30     34.88 o 
  11  18   1      245.19      348.05     33.15 o 
  13  18   1       46.80       60.22     25.35 o 
  15  18   1      164.96      225.19     86.87 o 
   2  19   1        2.21       34.62     20.38 o 
   4  19   1      644.03      510.61     36.28 o 
   6  19   1       19.52       44.02     24.39 o 
   8  19   1        1.11       28.60     24.90 o 
  10  19   1       10.49       15.38     42.62 o 
  12  19   1       13.98       39.18     22.73 o 
  14  19   1       75.70      131.49     26.26 o 
   1  20   1       29.40        8.38     13.05 o 
   3  20   1        4.56       36.78     20.59 o 
   5  20   1       56.55       60.72     16.78 o 
   7  20   1      470.62      433.28     29.89 o 
   9  20   1       11.42       51.26     24.88 o 
  11  20   1       33.22      113.92     24.35 o 
   2  21   1       17.22       44.97     16.21 o 
   4  21   1        0.19       40.22     18.61 o 
   6  21   1       67.08      100.77     24.83 o 
   8  21   1       57.62      120.92     21.18 o 
  10  21   1       65.04       73.45     21.06 o 
   1  22   1       54.45       60.20     24.93 o 
   3  22   1      243.85      233.36     30.68 o 
   5  22   1       92.29      115.33     22.00 o 
   7  22   1       82.79      120.33     24.88 o 
   9  22   1        0.60       64.52     15.94 o 
   2  23   1       11.63       12.34     44.19 o 
   4  23   1       47.91       43.91     23.16 o 
   6  23   1       28.13       49.70     18.46 o 
   2   0   2     1947.70     1897.41     84.97 o 
   4   0   2    58672.45    55337.90   2118.88 o 
   6   0   2    16448.92    18484.57   1009.42 o 
   8   0   2    65728.30    68140.98   3365.46 o 
  10   0   2      209.81      212.81     16.01 o 
  12   0   2     8974.85     8872.42    535.15 o 
  14   0   2      843.34      685.67     62.95 o 
  16   0   2     6081.63     6294.02    329.26 o 
  18   0   2      117.17       73.42     19.92 o 
  20   0   2       16.57       27.77     21.44 o 
  22   0   2      227.19      127.71     31.95 o 
   1   1   2    44689.38    37675.83    221.78 o 
   3   1   2     2868.15     2623.09     55.61 o 
   5   1   2    35441.05    37028.42   1109.27 o 
   7   1   2     7505.33     8183.73    259.95 o 
   9   1   2       28.24       20.37     12.39 o 
  11   1   2     7910.61     7947.46    291.35 o 
  13   1   2      224.98      211.90     27.37 o 
  15   1   2     3520.78     3699.49    179.82 o 
  17   1   2      290.41      310.64     22.92 o 
  19   1   2      467.93      477.80     32.06 o 
  21   1   2      132.03       88.42     17.92 o 
  23   1   2      350.11      293.25     29.80 o 
   2   2   2      729.21      769.11     40.58 o 
   4   2   2    50998.79    46171.59   1241.95 o 
   6   2   2       96.60       37.55      8.09 o 
   8   2   2     1308.86     1315.62     41.29 o 
  10   2   2      126.16       55.58     12.36 o 
  12   2   2     1263.11     1426.68     55.38 o 
  14   2   2     1143.65     1232.68     60.28 o 
  16   2   2      231.34      175.24     20.38 o 
  18   2   2      223.73      218.15     21.63 o 
  20   2   2      184.16      181.46     19.97 o 
  22   2   2      199.29      186.47     24.90 o 
   1   3   2     9499.07     8695.38    154.01 o 
   3   3   2    37286.42    37363.70   1023.94 o 
   5   3   2    55525.86    58782.92   1550.16 o 
   7   3   2     4925.01     4130.11    118.23 o 
   9   3   2      931.61      952.28     40.32 o 
  11   3   2      295.57      389.93     19.09 o 
  13   3   2        0.15      -15.85     15.85 o 
  15   3   2       15.24       40.58     13.37 o 
  17   3   2      506.82      393.95     22.71 o 
  19   3   2       34.62       41.60     14.39 o 
  21   3   2      286.59      248.29     30.50 o 
  23   3   2       17.18       73.14     16.79 o 
   0   4   2     6246.12     6007.41     97.33 o 
   2   4   2      163.04      178.51      8.53 o 
   4   4   2     3327.21     2489.93     58.12 o 
   6   4   2    12145.40    12598.02    348.77 o 
   8   4   2    23935.13    23618.34    723.42 o 
  10   4   2       12.15       38.41     12.43 o 
  12   4   2      299.02      365.37     17.05 o 
  14   4   2     1040.01      998.59     48.39 o 
  16   4   2      552.13      445.78     29.70 o 
  18   4   2       12.90       27.55     17.70 o 
  20   4   2      270.88      248.43     27.85 o 
  22   4   2      398.27      394.25     40.54 o 
   1   5   2   289769.44   252261.47   5777.96 o 
   3   5   2     1202.71      998.01     30.07 o 
   5   5   2     1850.99     2279.35     77.96 o 
   7   5   2      173.16       50.87      7.51 o 
   9   5   2     3297.35     3565.25     78.69 o 
  11   5   2      515.29      378.60     18.46 o 
  13   5   2       15.01       11.31     10.45 o 
  15   5   2        0.61       23.96     21.43 o 
  17   5   2      410.54      378.39     28.03 o 
  19   5   2      460.25      458.82     43.25 o 
  21   5   2      107.61       83.86     21.87 o 
   0   6   2     4783.42     4611.58     88.35 o 
   2   6   2     1611.61     1328.39     33.15 o 
   4   6   2     1621.47     1322.35     53.47 o 
   6   6   2       48.65       33.34     10.34 o 
   8   6   2       99.80       98.35     10.43 o 
  10   6   2      186.05      208.88     13.39 o 
  12   6   2     2406.35     2191.53    103.91 o 
  14   6   2      140.54      131.64     18.35 o 
  16   6   2     1410.09     1411.55     64.96 o 
  18   6   2      532.00      550.79     38.18 o 
  20   6   2      991.19      940.31     85.47 o 
  22   6   2      117.86       99.64     33.15 o 
   1   7   2     2757.55     2708.40     46.98 o 
   3   7   2     5390.25     6453.78    141.48 o 
   5   7   2     3652.16     3469.67    130.16 o 
   7   7   2     1719.39     1687.09     44.99 o 
   9   7   2     3304.63     3552.52     99.32 o 
  11   7   2     4247.53     4463.67    145.65 o 
  13   7   2       96.09       60.46     16.51 o 
  15   7   2       36.40       61.17     16.24 o 
  17   7   2      236.62      207.88     26.14 o 
  19   7   2       84.93      119.67     24.96 o 
  21   7   2       31.57      101.88     20.45 o 
   0   8   2     5800.06     6308.02    101.26 o 
   2   8   2    21700.76    19768.43    310.74 o 
   4   8   2     2509.84     2516.42     63.65 o 
   6   8   2       40.87       25.37      8.09 o 
   8   8   2      189.07      137.91     14.28 o 
  10   8   2     1544.85     1787.86     79.69 o 
  12   8   2     2451.31     2517.85     97.29 o 
  14   8   2     1092.41     1078.80     50.34 o 
  16   8   2      899.21      876.58     54.25 o 
  18   8   2     1100.96     1132.87     54.68 o 
  20   8   2      429.15      388.03     36.65 o 
   1   9   2    11477.43    11188.46    186.25 o 
   3   9   2     7979.69     7159.15    111.56 o 
   5   9   2      854.74      792.60     29.91 o 
   7   9   2      117.97       82.08     14.50 o 
   9   9   2      612.51      728.96     33.82 o 
  11   9   2       58.56       73.86     19.13 o 
  13   9   2     1632.18     1476.28     64.75 o 
  15   9   2       18.42       58.36     22.65 o 
  17   9   2      312.26      198.74     29.29 o 
  19   9   2       81.61       94.35     28.39 o 
  21   9   2        7.36        6.52     16.84 o 
   0  10   2    22885.88    19927.78    332.93 o 
   2  10   2     2948.77     2381.60     62.03 o 
   4  10   2       43.73       10.62     12.50 o 
   6  10   2     1880.62     2337.74    135.75 o 
   8  10   2        0.08       29.22     15.05 o 
  10  10   2       40.40       30.85     17.08 o 
  12  10   2       79.32       66.66     20.48 o 
  14  10   2        8.96       25.82     14.44 o 
  16  10   2       85.91       57.28     19.38 o 
  18  10   2      593.54      637.18     40.53 o 
  20  10   2      125.30      129.61     30.52 o 
   1  11   2      870.60      884.40     37.75 o 
   3  11   2       19.71      -14.42     14.42 o 
   5  11   2       60.28       46.55     13.30 o 
   7  11   2       44.12       65.78     21.66 o 
   9  11   2       96.74       82.49     15.62 o 
  11  11   2      124.62      197.66     24.29 o 
  13  11   2      392.83      306.40     28.20 o 
  15  11   2       36.99       32.38     24.69 o 
  17  11   2       67.20       94.33     27.15 o 
  19  11   2      121.92      126.95     31.34 o 
   0  12   2     4805.67     4401.85    168.80 o 
   2  12   2     2079.96     2234.10     52.41 o 
   4  12   2       19.51       36.83     11.21 o 
   6  12   2      538.30      650.54     34.02 o 
   8  12   2      906.57      927.18     42.68 o 
  10  12   2       23.76       62.09     17.71 o 
  12  12   2       99.36       80.70     24.81 o 
  14  12   2     1174.14     1023.74     52.71 o 
  16  12   2      210.67      209.38     29.56 o 
  18  12   2      470.78      459.87     49.07 o 
  20  12   2       14.31       55.57     52.84 o 
   1  13   2      269.73      211.48     13.60 o 
   3  13   2     8840.80     7760.19     98.39 o 
   5  13   2      560.16      582.72     30.39 o 
   7  13   2       25.80       14.10     14.31 o 
   9  13   2      907.15     1179.84     50.75 o 
  11  13   2       23.80        0.81     22.56 o 
  13  13   2       23.55       54.19     25.75 o 
  15  13   2      574.52      552.28     36.26 o 
  17  13   2        3.37       22.60     28.35 o 
  19  13   2      795.36      830.35     61.21 o 
   0  14   2     1199.14     1037.47     55.15 o 
   2  14   2       57.26       70.89      9.90 o 
   4  14   2      617.28      608.37     36.03 o 
   6  14   2      808.85      748.96     40.15 o 
   8  14   2        5.49       38.19     17.39 o 
  10  14   2     1591.57     1505.70     80.02 o 
  12  14   2      808.10      904.26     48.73 o 
  14  14   2       13.58       38.98     19.59 o 
  16  14   2      493.78      520.16     31.91 o 
  18  14   2        3.62      101.09     30.18 o 
   1  15   2       28.68       28.08     15.58 o 
   3  15   2     8285.28     9030.27    170.28 o 
   5  15   2       98.46      105.79     21.92 o 
   7  15   2      347.47      349.30     28.15 o 
   9  15   2      104.48      108.32     22.08 o 
  11  15   2      354.81      377.48     35.76 o 
  13  15   2      203.56      172.41     31.39 o 
  15  15   2       19.74        8.81     24.43 o 
  17  15   2       64.91       59.87     25.99 o 
   0  16   2      576.41      637.54     55.53 o 
   2  16   2      390.07      408.92     26.82 o 
   4  16   2     1736.44     1913.80     91.69 o 
   6  16   2       46.57       15.36     13.50 o 
   8  16   2        5.44       46.05     18.68 o 
  10  16   2        2.58        7.89     14.83 o 
  12  16   2       86.27       68.98     39.63 o 
  14  16   2       30.25       64.21     22.72 o 
  16  16   2        0.02       58.57     19.29 o 
   1  17   2      169.05      229.77     21.35 o 
   3  17   2       72.80       46.01     14.58 o 
   5  17   2     1052.62      879.74     47.67 o 
   7  17   2        6.28       17.34     19.95 o 
   9  17   2      345.10      370.45     32.09 o 
  11  17   2        8.90       63.27     36.48 o 
  13  17   2      707.89      688.83     42.16 o 
  15  17   2       32.01       60.65     31.53 o 
   0  18   2       20.60       59.92     18.36 o 
   2  18   2      104.80       77.94     16.35 o 
   4  18   2      229.43      267.33     22.29 o 
   6  18   2      386.85      346.41     30.54 o 
   8  18   2        9.58       26.05     26.04 o 
  10  18   2     1236.60      964.84     65.26 o 
  12  18   2      131.35      218.19     31.92 o 
  14  18   2       30.03       34.65     22.15 o 
   1  19   2       78.69       53.54     12.06 o 
   3  19   2      945.70      842.50     44.52 o 
   5  19   2       22.57       55.73     15.05 o 
   7  19   2      109.63      153.48     23.08 o 
   9  19   2       84.27       66.64     38.35 o 
  11  19   2      205.04      206.07     36.98 o 
  13  19   2      113.28      134.96     35.63 o 
   0  20   2       15.83       54.24     29.04 o 
   2  20   2       17.74       11.27     15.26 o 
   4  20   2      283.01      316.30     25.18 o 
   6  20   2       66.63       64.34     18.67 o 
   8  20   2       10.45       19.72     25.53 o 
  10  20   2       34.03       78.08     28.47 o 
  12  20   2       26.71      139.53     30.45 o 
   1  21   2       24.34       53.00     22.18 o 
   3  21   2       76.43      122.57     20.75 o 
   5  21   2      333.56      319.53     27.31 o 
   7  21   2       61.54       86.84     20.48 o 
   9  21   2        0.23       38.70     24.53 o 
  11  21   2      222.62      229.31     24.97 o 
   0  22   2      175.53      212.35     41.76 o 
   2  22   2        1.50       20.18     29.65 o 
   4  22   2       78.88       56.61     22.16 o 
   6  22   2       17.60       29.74     22.37 o 
   8  22   2       40.37       44.09     23.35 o 
   1  23   2        0.37       59.17     35.93 o 
   3  23   2        8.72       51.42     44.61 o 
   5  23   2      207.89      244.34     37.52 o 
   2   1   3       11.74      113.12      5.63 o 
   4   1   3    38188.17    39402.38   1518.75 o 
   6   1   3    19085.21    18379.59    440.51 o 
   8   1   3     3417.90     3633.06     83.35 o 
  10   1   3      218.91      334.72     14.68 o 
  12   1   3     4871.24     5237.87    156.57 o 
  14   1   3     2370.63     2596.50    112.30 o 
  16   1   3     1844.23     1971.18    101.69 o 
  18   1   3      382.16      271.81     29.37 o 
  20   1   3      309.70      253.91     22.09 o 
  22   1   3       19.68       67.12     15.61 o 
   1   2   3    66963.99    62178.13   1674.98 o 
   3   2   3    39457.04    37840.13    993.99 o 
   5   2   3    22378.44    21097.25    540.60 o 
   7   2   3      696.02      748.63     30.86 o 
   9   2   3     9253.58    11230.63    285.22 o 
  11   2   3     1299.95     1042.99     46.62 o 
  13   2   3      362.14      305.01     21.84 o 
  15   2   3      644.33      694.56     34.68 o 
  17   2   3       22.05       -7.06     20.06 o 
  19   2   3      144.06      119.15     17.55 o 
  21   2   3      543.51      497.04     38.89 o 
  23   2   3       47.57       87.65     24.16 o 
   2   3   3     5801.43     5484.49    157.66 o 
   4   3   3     2891.31     2927.34     54.26 o 
   6   3   3     1765.17     1695.95     37.35 o 
   8   3   3     3165.68     4312.56    107.35 o 
  10   3   3    17962.47    19033.90    508.02 o 
  12   3   3     2531.95     2749.93     95.31 o 
  14   3   3     4620.41     4617.94    143.73 o 
  16   3   3     3096.81     2944.46    119.83 o 
  18   3   3     2184.15     2063.81    114.96 o 
  20   3   3      175.59      239.81     27.10 o 
  22   3   3       95.02       88.08     14.14 o 
   1   4   3   134668.77   122598.44   2522.50 o 
   3   4   3    11982.55    13137.29    459.02 o 
   5   4   3       99.39       31.95      8.10 o 
   7   4   3       32.66       35.90      8.41 o 
   9   4   3     6903.28     6189.37    138.57 o 
  11   4   3     9145.18     9245.81    267.94 o 
  13   4   3     3194.23     3105.97    105.90 o 
  15   4   3     2437.61     2578.91    116.66 o 
  17   4   3      123.43      153.30     17.18 o 
  19   4   3       45.52       55.10     18.85 o 
  21   4   3       99.16       62.12     24.41 o 
   2   5   3      660.18      459.66     16.68 o 
   4   5   3     9303.58     9563.43    305.49 o 
   6   5   3     6964.09     7033.85    174.52 o 
   8   5   3      234.42      202.83     12.47 o 
  10   5   3      305.13      338.97     21.71 o 
  12   5   3       27.98       18.53     11.77 o 
  14   5   3     1234.63     1097.50     65.62 o 
  16   5   3      229.69      235.84     21.29 o 
  18   5   3       85.49       96.42     22.81 o 
  20   5   3        8.94       41.92     15.91 o 
  22   5   3       82.88      114.00     27.05 o 
   1   6   3    80283.70    68499.07   1236.88 o 
   3   6   3     1308.50      937.49     21.43 o 
   5   6   3    12957.96    11692.90    411.24 o 
   7   6   3     5563.74     5298.07    126.40 o 
   9   6   3     1880.28     1949.45     45.16 o 
  11   6   3      113.07       82.20     13.80 o 
  13   6   3     2309.30     2216.46     72.61 o 
  15   6   3     1008.09      860.16     55.48 o 
  17   6   3        8.34       -0.41     18.46 o 
  19   6   3      412.33      428.98     34.91 o 
  21   6   3        9.71       28.76     19.65 o 
   2   7   3      616.08      542.56     21.69 o 
   4   7   3      753.42      793.90     23.14 o 
   6   7   3     3551.50     3925.69    121.25 o 
   8   7   3      701.18      762.42     44.67 o 
  10   7   3     9740.48    10121.18    329.80 o 
  12   7   3        3.69        2.72     14.53 o 
  14   7   3        1.58       10.85     16.84 o 
  16   7   3     1348.59     1173.50     55.66 o 
  18   7   3      538.12      592.91     41.36 o 
  20   7   3        1.95       46.25     17.47 o 
  22   7   3      101.56      165.91     28.26 o 
   1   8   3    11294.70     8987.85    159.77 o 
   3   8   3     7820.52     7946.00    148.80 o 
   5   8   3    10893.27    10600.91    427.94 o 
   7   8   3     8105.04     7911.74    282.22 o 
   9   8   3     2827.99     2624.95    105.99 o 
  11   8   3       50.29       31.49     12.51 o 
  13   8   3     4240.87     4197.11    110.43 o 
  15   8   3      363.24      381.29     27.67 o 
  17   8   3      121.40       89.33     23.07 o 
  19   8   3      482.51      453.14     36.43 o 
  21   8   3       13.22       59.21     33.32 o 
   2   9   3    13708.66    14257.04    299.06 o 
   4   9   3      679.69      577.35     24.37 o 
   6   9   3    17435.40    17882.04    710.70 o 
   8   9   3       92.78       40.90     18.79 o 
  10   9   3      453.26      552.79     34.68 o 
  12   9   3      415.35      373.20     28.12 o 
  14   9   3     4830.28     5502.40    190.17 o 
  16   9   3      590.77      600.81     42.16 o 
  18   9   3        0.05       27.48     15.70 o 
  20   9   3        5.87       51.47     23.68 o 
   1  10   3    12164.47    10895.41    197.18 o 
   3  10   3     5379.78     4719.65     70.93 o 
   5  10   3     1868.03     1792.91     37.95 o 
   7  10   3        0.24       18.99     11.24 o 
   9  10   3     1018.91      968.50     45.46 o 
  11  10   3        1.46       54.93     21.02 o 
  13  10   3     5836.74     6280.43    223.35 o 
  15  10   3     3419.53     3334.33    134.88 o 
  17  10   3      154.02      142.46     23.58 o 
  19  10   3      553.34      461.79     40.72 o 
  21  10   3       31.45       98.30     24.17 o 
   2  11   3      361.01      314.06     16.08 o 
   4  11   3        4.02       30.60      8.57 o 
   6  11   3     1620.12     1647.35     69.97 o 
   8  11   3       44.08       60.85     14.58 o 
  10  11   3      377.08      415.69     28.49 o 
  12  11   3     1727.66     1765.27    116.77 o 
  14  11   3     1801.36     1785.48     84.84 o 
  16  11   3      234.91      202.40     27.29 o 
  18  11   3        1.39        6.73     22.02 o 
  20  11   3       84.76      106.66     33.14 o 
   1  12   3      534.53      717.65     32.63 o 
   3  12   3     2389.43     2193.43     36.08 o 
   5  12   3      522.83      464.65     23.60 o 
   7  12   3      345.65      310.69     23.60 o 
   9  12   3      130.13      143.82     20.96 o 
  11  12   3      757.61      738.69     44.70 o 
  13  12   3     1543.92     1577.70     68.36 o 
  15  12   3      380.65      339.39     33.82 o 
  17  12   3     1726.47     1443.80     85.14 o 
  19  12   3      359.18      455.24     62.47 o 
   2  13   3     2692.61     2701.37     53.14 o 
   4  13   3     4073.29     4074.49     73.65 o 
   6  13   3      195.42      215.31     18.54 o 
   8  13   3      126.47      138.93     18.99 o 
  10  13   3       36.38       27.77     20.10 o 
  12  13   3        1.85       24.41     18.17 o 
  14  13   3      427.34      418.01     38.04 o 
  16  13   3       29.28       66.42     27.03 o 
  18  13   3       15.72       39.36     26.00 o 
   1  14   3     1343.06     1438.79     55.73 o 
   3  14   3     9246.66     9666.23    161.23 o 
   5  14   3     1695.64     2037.51    122.70 o 
   7  14   3      368.09      422.96     27.73 o 
   9  14   3      544.68      596.53     41.74 o 
  11  14   3        2.84       28.19     20.11 o 
  13  14   3      392.86      436.26     35.08 o 
  15  14   3      667.65      668.88     52.23 o 
  17  14   3        8.86       -2.30     29.29 o 
   2  15   3      160.70      173.09     17.89 o 
   4  15   3      330.64      299.77     22.59 o 
   6  15   3      721.34      670.43     46.66 o 
   8  15   3      296.51      228.83     26.36 o 
  10  15   3        3.49        0.21     25.05 o 
  12  15   3        4.50       25.20     17.01 o 
  14  15   3      406.35      394.86     29.87 o 
  16  15   3      115.20      131.78     30.49 o 
  18  15   3        5.31       45.47     20.32 o 
   1  16   3     1331.80     1375.09     57.69 o 
   3  16   3     4025.11     4412.93    108.14 o 
   5  16   3      415.98      328.10     24.60 o 
   7  16   3     1085.97     1241.43     56.42 o 
   9  16   3      611.47      481.83     36.47 o 
  11  16   3       19.56       23.19     20.17 o 
  13  16   3      238.24      218.63     27.17 o 
  15  16   3      236.91      306.70     38.49 o 
  17  16   3      229.40      177.51     40.27 o 
   2  17   3      956.29      943.93     44.96 o 
   4  17   3     1410.19     1288.58     58.05 o 
   6  17   3      232.59      265.83     24.94 o 
   8  17   3       27.48       28.25     22.12 o 
  10  17   3      193.57      197.34     26.41 o 
  12  17   3        0.60       14.38     22.36 o 
  14  17   3      361.80      447.45     31.96 o 
  16  17   3       47.02       67.13     25.12 o 
   1  18   3       60.36       48.28     20.88 o 
   3  18   3       33.43       44.58     19.43 o 
   5  18   3      125.61       67.60     23.30 o 
   7  18   3        9.82       41.69     18.32 o 
   9  18   3       93.06       93.80     21.50 o 
  11  18   3      462.78      608.59     35.53 o 
  13  18   3       37.47       94.43     21.18 o 
  15  18   3        9.64       86.67     25.31 o 
   2  19   3       33.95       56.31     19.07 o 
   4  19   3     1014.71      966.25     43.79 o 
   6  19   3        6.39      -12.99     20.21 o 
   8  19   3       10.32        9.70     15.15 o 
  10  19   3      367.03      461.44     42.30 o 
  12  19   3        9.41       44.57     30.11 o 
  14  19   3        0.05       21.82     29.97 o 
   1  20   3       42.82       52.76     14.69 o 
   3  20   3      764.70      603.24     30.51 o 
   5  20   3      123.13      108.02     22.61 o 
   7  20   3       50.83      103.53     23.29 o 
   9  20   3        1.67       65.58     22.76 o 
  11  20   3      275.12      314.01     31.43 o 
   2  21   3       48.63       50.81     16.02 o 
   4  21   3        2.32       22.62     26.11 o 
   6  21   3       61.63       68.67     21.13 o 
   8  21   3       52.08       77.27     34.98 o 
  10  21   3        1.03       51.58     30.13 o 
   1  22   3      107.93      137.71     25.84 o 
   3  22   3      308.31      312.26     35.87 o 
   5  22   3        3.38       34.87     19.50 o 
   7  22   3       10.03       36.26     21.74 o 
   2  23   3      161.08      186.88     29.77 o 
   4  23   3      156.95      116.63     29.54 o 
   6  23   3       14.89       35.30     21.48 o 
   0   0   4   278497.13   262811.03   1818.04 o 
   2   0   4     5888.12     5992.94    836.12 o 
   4   0   4    97697.02    97932.59   8283.82 o 
   6   0   4     7903.52     8751.93    418.42 o 
   8   0   4    13651.84    14905.33    790.78 o 
  10   0   4     5664.30     6428.27    275.15 o 
  12   0   4     3970.22     4193.26    165.76 o 
  14   0   4     4555.06     5101.87    252.99 o 
  16   0   4        1.49       31.64     13.10 o 
  18   0   4        1.31      -23.89     23.89 o 
  20   0   4        5.29       64.18     16.10 o 
  22   0   4       93.43      114.18     18.31 o 
   1   1   4     4672.28     5287.80    650.93 o 
   3   1   4   166222.34   158141.69   4277.94 o 
   5   1   4      292.72      351.73     17.30 o 
   7   1   4    75752.47    82933.40   2683.40 o 
   9   1   4     1325.55     1113.83     36.67 o 
  11   1   4      180.27      284.68     19.07 o 
  13   1   4      251.40      160.07     18.62 o 
  15   1   4    10109.94     9751.01    312.71 o 
  17   1   4      302.32      315.41     22.54 o 
  19   1   4     1083.15     1190.59     56.47 o 
  21   1   4       63.76       32.23     14.04 o 
  23   1   4       83.80      114.93     26.14 o 
   0   2   4   120227.67   122421.75   5046.03 o 
   2   2   4     7118.01     8532.78    328.34 o 
   4   2   4    20152.66    20011.07    465.37 o 
   6   2   4      699.81      817.49     33.72 o 
   8   2   4    11901.92    13280.43    365.00 o 
  10   2   4     2778.88     3091.43     80.84 o 
  12   2   4     3610.18     4004.36    121.56 o 
  14   2   4      259.32      208.30     22.63 o 
  16   2   4        1.89       49.09     16.29 o 
  18   2   4       15.25       20.05     14.30 o 
  20   2   4      297.52      277.65     25.84 o 
  22   2   4      555.38      471.12     33.62 o 
   1   3   4    20741.95    19212.01    436.91 o 
   3   3   4   100123.52   103526.97   1875.87 o 
   5   3   4    16780.73    16830.88    304.16 o 
   7   3   4     1427.74      801.29     32.05 o 
   9   3   4     2536.96     2355.02     67.00 o 
  11   3   4     2251.94     2232.33     62.91 o 
  13   3   4     4043.64     4065.19    125.82 o 
  15   3   4      875.39      966.25     54.81 o 
  17   3   4      714.65      708.44     48.79 o 
  19   3   4      294.06      155.93     19.96 o 
  21   3   4       50.78       43.68     20.05 o 
   0   4   4    11585.37    10735.03    324.90 o 
   2   4   4    17415.66    15826.27    382.90 o 
   4   4   4     1173.67     1354.09     34.34 o 
   6   4   4     4731.33     4469.74     84.84 o 
   8   4   4     2920.76     2911.27     76.55 o 
  10   4   4     2255.79     2368.38     77.66 o 
  12   4   4     3533.42     3690.48    108.91 o 
  14   4   4       70.49       58.74     12.60 o 
  16   4   4       20.46       31.05     16.65 o 
  18   4   4      182.18      252.39     23.74 o 
  20   4   4       23.57       11.67     20.81 o 
  22   4   4       55.62       70.55     20.31 o 
   1   5   4     1147.33      590.66     23.21 o 
   3   5   4    12402.45     9897.20    268.68 o 
   5   5   4     2774.17     2508.12     77.70 o 
   7   5   4    72633.56    75060.87   1827.68 o 
   9   5   4     3258.78     4314.95     80.63 o 
  11   5   4     5194.54     5446.27    149.70 o 
  13   5   4       91.14      100.68     15.67 o 
  15   5   4     6870.47     7214.18    237.11 o 
  17   5   4      130.71      168.63     21.79 o 
  19   5   4      406.11      378.56     30.91 o 
  21   5   4       13.39       37.00     13.72 o 
   0   6   4     1687.34     2151.54     70.89 o 
   2   6   4       78.87       83.14      7.85 o 
   4   6   4    27131.96    27321.55   1021.18 o 
   6   6   4      525.51      498.12     14.54 o 
   8   6   4    17444.24    19828.80    462.07 o 
  10   6   4      231.98      180.73     13.36 o 
  12   6   4     1872.74     2156.59     79.77 o 
  14   6   4       98.23       67.49     13.49 o 
  16   6   4       63.87       97.14     14.19 o 
  18   6   4       58.71       35.03     22.54 o 
  20   6   4      119.02       57.36     18.38 o 
  22   6   4      187.83      187.28     36.71 o 
   1   7   4     1952.59     1851.49     51.54 o 
   3   7   4     8281.10     8080.21    183.70 o 
   5   7   4      218.29      214.09     20.04 o 
   7   7   4     5508.17     5229.13    139.76 o 
   9   7   4     3744.45     3884.58     99.55 o 
  11   7   4       65.51       43.17     13.04 o 
  13   7   4     1034.12      981.33     57.22 o 
  15   7   4    11293.71    12437.56    392.13 o 
  17   7   4        8.24       25.11     23.97 o 
  19   7   4     1290.72     1221.78     76.03 o 
  21   7   4       25.56       15.68     22.45 o 
   0   8   4      528.59      436.62     26.99 o 
   2   8   4     6171.29     5353.16    112.96 o 
   4   8   4     4055.28     3668.30     76.17 o 
   6   8   4       73.72       69.22     13.48 o 
   8   8   4    10061.08    10426.20    235.28 o 
  10   8   4        2.01       13.56     15.73 o 
  12   8   4     1240.02     1225.16     52.82 o 
  14   8   4     1731.17     1685.62    102.68 o 
  16   8   4      187.72      124.16     21.35 o 
  18   8   4       76.42       86.20     20.32 o 
  20   8   4        0.73       30.96     35.29 o 
   1   9   4    10252.65     9516.18    184.12 o 
   3   9   4       72.47       30.34     10.51 o 
   5   9   4     3677.70     3948.85    146.86 o 
   7   9   4     2284.76     2456.84     66.47 o 
   9   9   4     1451.63     1507.38     57.21 o 
  11   9   4     1920.00     1788.69     82.80 o 
  13   9   4     6988.63     7083.43    227.12 o 
  15   9   4      432.10      545.82     33.95 o 
  17   9   4       28.83       22.50     18.16 o 
  19   9   4      530.70      546.28     34.50 o 
  21   9   4       44.54      109.68     24.34 o 
   0  10   4      827.60      689.14     33.53 o 
   2  10   4    11139.40    10684.94    171.84 o 
   4  10   4     3115.44     3586.54     75.04 o 
   6  10   4        3.66       38.54     11.03 o 
   8  10   4       47.68       61.31     11.66 o 
  10  10   4      103.83       85.91     14.87 o 
  12  10   4       43.88       57.64     18.45 o 
  14  10   4        0.82       52.19     30.86 o 
  16  10   4       44.87       74.79     28.13 o 
  18  10   4       45.83       94.53     25.93 o 
  20  10   4       73.89       72.89     25.02 o 
   1  11   4       81.46      112.60     10.96 o 
   3  11   4     3416.98     3357.22     63.23 o 
   5  11   4      429.45      354.58     23.28 o 
   7  11   4       37.45       41.23     17.71 o 
   9  11   4     1717.09     1730.39     72.93 o 
  11  11   4      176.27      141.53     21.90 o 
  13  11   4     1090.18     1160.11     60.20 o 
  15  11   4     1167.56     1065.82     54.68 o 
  17  11   4       73.41       53.73     16.91 o 
  19  11   4      596.41      732.01     58.81 o 
   0  12   4     1309.35     1060.42     53.17 o 
   2  12   4      147.49      141.09     10.64 o 
   4  12   4       31.50       24.68     12.69 o 
   6  12   4     3947.86     4646.79    197.69 o 
   8  12   4     3491.31     3916.82    151.30 o 
  10  12   4      193.89      264.15     27.91 o 
  12  12   4     1412.39     1474.30     85.12 o 
  14  12   4      346.49      269.16     35.68 o 
  16  12   4       83.03      146.53     22.83 o 
  18  12   4        1.87       60.12     24.74 o 
   1  13   4     2903.11     2671.38     64.59 o 
   3  13   4      165.04       50.09     13.45 o 
   5  13   4      822.07      717.91     30.78 o 
   7  13   4      431.34      346.32     24.86 o 
   9  13   4       21.47       65.45     19.08 o 
  11  13   4     2491.83     2572.31    138.84 o 
  13  13   4     2944.26     3023.36    131.18 o 
  15  13   4      598.40      672.84     37.67 o 
  17  13   4      285.87      177.93     37.10 o 
  19  13   4      711.00      732.32     52.86 o 
   0  14   4      515.36      570.01     60.34 o 
   2  14   4      730.16      664.98     29.44 o 
   4  14   4       89.39      153.62     16.59 o 
   6  14   4      291.66      382.92     29.31 o 
   8  14   4      774.33      939.11     48.75 o 
  10  14   4      188.29      198.74     24.41 o 
  12  14   4       12.71       15.75     24.67 o 
  14  14   4       38.91       31.33     17.79 o 
  16  14   4        3.09      -23.03     24.38 o 
  18  14   4       71.01       63.60     30.21 o 
   1  15   4      306.15      337.74     21.66 o 
   3  15   4        3.30       37.35     15.50 o 
   5  15   4      163.22      208.80     24.47 o 
   7  15   4       99.49      144.57     26.94 o 
   9  15   4       22.66       37.93     18.12 o 
  11  15   4     1114.09     1065.23     50.30 o 
  13  15   4     1606.01     1563.76     76.28 o 
  15  15   4      211.99      225.81     30.53 o 
  17  15   4       29.61       20.97     26.57 o 
   0  16   4      764.07      786.91     48.22 o 
   2  16   4       40.92       58.85     12.15 o 
   4  16   4       95.75       91.76     19.05 o 
   6  16   4      365.32      361.47     28.52 o 
   8  16   4      845.88      853.92     51.15 o 
  10  16   4      127.89       97.21     19.19 o 
  12  16   4      390.70      385.47     38.60 o 
  14  16   4      151.21      220.87     34.47 o 
  16  16   4       65.20      105.73     29.73 o 
   1  17   4      203.92      177.41     18.46 o 
   3  17   4        0.13       22.34     15.92 o 
   5  17   4      247.28      227.98     23.58 o 
   7  17   4       37.70       28.26     16.67 o 
   9  17   4        4.15       19.18     23.94 o 
  11  17   4      250.71      245.93     31.55 o 
  13  17   4        0.94       32.67     41.13 o 
  15  17   4      275.64      341.80     37.76 o 
   0  18   4     1353.87     1230.67     83.58 o 
   2  18   4        4.96       17.25     18.20 o 
   4  18   4        1.20       14.92     16.12 o 
   6  18   4      342.95      333.88     29.45 o 
   8  18   4      481.40      503.31     37.62 o 
  10  18   4        1.68       45.16     23.63 o 
  12  18   4      265.75      235.57     35.98 o 
  14  18   4       22.67       48.60     31.03 o 
   1  19   4      731.30      718.31     39.77 o 
   3  19   4        8.70       20.36     20.74 o 
   5  19   4        5.45        1.91     20.67 o 
   7  19   4       25.78       72.47     20.77 o 
   9  19   4        5.81       73.22     17.14 o 
  11  19   4      591.20      626.43     55.15 o 
  13  19   4      416.44      516.97     48.77 o 
   0  20   4      154.71      127.35     25.73 o 
   2  20   4        0.15       33.67     17.80 o 
   4  20   4       13.24       44.58     18.01 o 
   6  20   4       12.13       35.71     16.96 o 
   8  20   4      409.17      332.69     26.62 o 
  10  20   4        7.85       45.47     19.05 o 
  12  20   4       24.58       93.00     24.99 o 
   1  21   4       23.83       38.23     15.67 o 
   3  21   4       66.50      120.17     22.50 o 
   5  21   4       75.96      109.59     30.26 o 
   7  21   4        8.19       74.81     21.52 o 
   9  21   4        2.32       28.39     34.63 o 
   0  22   4       28.50       32.59     31.22 o 
   2  22   4       60.24      119.56     29.86 o 
   4  22   4       37.06       60.11     14.54 o 
   6  22   4       25.10       63.23     25.12 o 
   8  22   4        6.68       89.76     19.51 o 
   1  23   4       10.95       39.29     29.03 o 
   3  23   4       18.56       12.70     25.88 o 
   5  23   4       45.23       87.53     28.55 o 
   2   1   5    17523.55    17378.52    487.45 o 
   4   1   5    49064.82    50127.85   2098.93 o 
   6   1   5     4023.71     3475.80     99.13 o 
   8   1   5      266.92      395.59     22.84 o 
  10   1   5     2876.00     3290.72    106.59 o 
  12   1   5    11985.58    13181.29    387.60 o 
  14   1   5      145.18      126.86     13.32 o 
  16   1   5     3234.82     3018.47    146.80 o 
  18   1   5      124.23      138.08     19.81 o 
  20   1   5      508.96      322.40     31.40 o 
  22   1   5       12.12       60.76     18.39 o 
   1   2   5    32109.51    32609.28    974.98 o 
   3   2   5    18627.82    16864.72    516.33 o 
   5   2   5    12710.43    14852.74    321.97 o 
   7   2   5     1407.08     1748.79     47.89 o 
   9   2   5    16686.69    18938.95    557.65 o 
  11   2   5     1863.76     2153.36     65.92 o 
  13   2   5    37536.14    41707.46   1218.21 o 
  15   2   5     1520.61     1406.86     55.47 o 
  17   2   5     2672.98     2188.18    112.33 o 
  19   2   5      187.15      119.05     19.99 o 
  21   2   5      603.07      488.09     33.54 o 
   2   3   5    21425.73    19513.00    644.99 o 
   4   3   5    24472.83    25402.37    801.23 o 
   6   3   5     7358.72     7525.14    175.46 o 
   8   3   5     8395.06     8222.37    217.96 o 
  10   3   5     2084.62     2218.29     59.08 o 
  12   3   5     2460.00     2455.52     71.87 o 
  14   3   5      569.90      395.96     22.64 o 
  16   3   5     2406.34     1982.68    103.40 o 
  18   3   5        5.99       35.05     11.83 o 
  20   3   5      450.34      476.67     32.39 o 
  22   3   5       95.34       70.36     20.14 o 
   1   4   5        2.10       -6.60      7.32 o 
   3   4   5    17201.03    17701.78    661.65 o 
   5   4   5      610.28      277.71     12.82 o 
   7   4   5     6342.12     5061.47     88.91 o 
   9   4   5    26296.93    26826.65    703.12 o 
  11   4   5      273.92      333.06     23.45 o 
  13   4   5    13665.25    13654.32    410.81 o 
  15   4   5      334.19      387.82     28.28 o 
  17   4   5     2486.96     2053.97    101.58 o 
  19   4   5        3.31       -3.65     24.67 o 
  21   4   5      844.05      731.28     53.93 o 
   2   5   5     2783.57     2700.85     57.26 o 
   4   5   5      742.86      763.49     26.88 o 
   6   5   5     4710.06     4785.49    141.63 o 
   8   5   5     4456.32     4476.65     79.66 o 
  10   5   5      278.50      305.94     25.09 o 
  12   5   5      255.40      256.97     23.85 o 
  14   5   5     2284.13     1889.96     90.08 o 
  16   5   5       16.99       22.71     13.57 o 
  18   5   5        0.16       29.03     20.59 o 
  20   5   5        8.41        0.61     28.82 o 
  22   5   5       66.13       79.34     21.90 o 
   1   6   5       49.11      227.59     13.68 o 
   3   6   5    17556.42    16858.70    408.26 o 
   5   6   5     1234.86      852.51     29.39 o 
   7   6   5     2505.03     2775.52     54.56 o 
   9   6   5      571.59      462.86     22.58 o 
  11   6   5      645.34      727.97     33.72 o 
  13   6   5       25.32        5.56     12.72 o 
  15   6   5     1120.02     1338.77     65.53 o 
  17   6   5       31.69       26.83     15.36 o 
  19   6   5      304.94      340.87     35.12 o 
  21   6   5       75.97       90.41     25.95 o 
   2   7   5      795.04      758.22     30.89 o 
   4   7   5    17703.75    17029.73    543.60 o 
   6   7   5       64.69      118.01     18.37 o 
   8   7   5    12421.67    13000.89    348.25 o 
  10   7   5     1343.79     1217.48     56.76 o 
  12   7   5     1094.06     1009.40     57.08 o 
  14   7   5      839.99      759.66     45.00 o 
  16   7   5       80.96       10.51     26.96 o 
  18   7   5       67.88      101.01     21.12 o 
  20   7   5      207.90      349.34     38.61 o 
  22   7   5      316.89      254.71     24.88 o 
   1   8   5      275.56       52.02     12.29 o 
   3   8   5      758.18      539.52     22.33 o 
   5   8   5     1907.05     1897.15     83.06 o 
   7   8   5      868.75     1337.61     37.14 o 
   9   8   5     1253.58     1099.47     43.57 o 
  11   8   5      314.75      254.37     21.37 o 
  13   8   5     4240.33     4386.25    150.25 o 
  15   8   5      817.13      944.90     55.16 o 
  17   8   5     1153.37     1102.73     54.21 o 
  19   8   5       99.04      133.51     25.54 o 
  21   8   5      259.89      304.50     36.96 o 
   2   9   5     5114.13     4329.02    107.27 o 
   4   9   5     1742.19     1612.62     49.92 o 
   6   9   5     2549.27     2924.36     99.77 o 
   8   9   5        5.02       13.32     20.82 o 
  10   9   5       52.98       24.32     13.41 o 
  12   9   5     5453.21     5580.72    196.97 o 
  14   9   5      558.08      510.08     36.45 o 
  16   9   5       44.77       55.37     20.55 o 
  18   9   5        0.70        5.62     32.40 o 
  20   9   5       64.43       96.81     32.90 o 
   1  10   5     1654.87     1316.77     41.13 o 
   3  10   5     2597.80     2439.34     85.79 o 
   5  10   5     5096.95     5201.66    178.22 o 
   7  10   5     1522.81     1662.95     48.63 o 
   9  10   5     4822.56     4924.98    174.88 o 
  11  10   5      195.25      221.80     29.58 o 
  13  10   5     1061.71     1084.15     54.83 o 
  15  10   5      140.36      144.59     23.42 o 
  17  10   5     1452.59     1323.25     68.73 o 
  19  10   5        4.91       27.64     26.13 o 
   2  11   5     4858.31     4762.31    126.91 o 
   4  11   5      630.78      612.49     24.45 o 
   6  11   5        5.93       11.35     14.00 o 
   8  11   5      194.94      209.34     26.19 o 
  10  11   5     1069.16     1128.98     51.34 o 
  12  11   5       13.55       32.38     24.39 o 
  14  11   5     1794.80     1853.27     90.59 o 
  16  11   5        0.68       39.93     23.42 o 
  18  11   5       21.21       41.91     23.46 o 
  20  11   5       18.69       70.95     27.27 o 
   1  12   5       33.03       15.61     11.41 o 
   3  12   5       82.81       57.54     12.58 o 
   5  12   5     5480.99     5857.76    113.58 o 
   7  12   5     1533.31     1498.42     66.57 o 
   9  12   5      346.16      285.96     23.83 o 
  11  12   5     1410.66     1394.14     67.57 o 
  13  12   5      235.66      219.26     32.72 o 
  15  12   5      513.69      422.17     41.27 o 
  17  12   5        3.83       40.47     21.09 o 
  19  12   5        4.44       71.50     26.28 o 
   2  13   5     3589.65     3540.42     88.69 o 
   4  13   5     1404.20     1272.62     50.17 o 
   6  13   5     1123.79     1195.65     47.99 o 
   8  13   5      147.35      129.23     21.77 o 
  10  13   5      525.32      461.12     45.96 o 
  12  13   5      461.33      448.51     37.14 o 
  14  13   5      154.48      145.70     25.91 o 
  16  13   5       95.20       47.82     28.56 o 
  18  13   5       72.53       76.32     26.92 o 
   1  14   5     4377.94     4131.84     78.19 o 
   3  14   5       25.97       69.38     10.75 o 
   5  14   5       30.23       46.65     21.11 o 
   7  14   5      527.63      651.39     44.15 o 
   9  14   5      397.19      288.66     25.70 o 
  11  14   5      484.30      461.98     41.11 o 
  13  14   5      412.52      544.44     44.93 o 
  15  14   5       43.85       46.14     29.19 o 
  17  14   5      104.09       79.40     23.46 o 
   2  15   5     1151.20     1103.53     42.86 o 
   4  15   5      182.38      219.94     22.25 o 
   6  15   5      103.04       94.12     21.40 o 
   8  15   5      162.96      178.47     24.66 o 
  10  15   5      441.51      442.91     39.55 o 
  12  15   5      244.07      295.52     32.58 o 
  14  15   5       19.46       28.85     25.73 o 
  16  15   5        0.17       13.38     36.53 o 
   1  16   5       33.62       31.72     14.24 o 
   3  16   5      434.74      409.26     26.40 o 
   5  16   5     2779.42     2806.67     85.59 o 
   7  16   5      448.16      456.07     30.95 o 
   9  16   5     1435.54     1671.33     74.21 o 
  11  16   5       22.27       48.33     17.15 o 
  13  16   5     1001.79      872.51     55.67 o 
  15  16   5       20.52       29.35     35.09 o 
  17  16   5      251.49      304.96     37.90 o 
   2  17   5      589.51      493.08     36.17 o 
   4  17   5       32.62       54.24     18.27 o 
   6  17   5      581.96      780.40     46.59 o 
   8  17   5      474.68      433.29     48.65 o 
  10  17   5      112.73      145.62     23.97 o 
  12  17   5        2.21       -6.60     24.99 o 
  14  17   5        2.15       33.86     37.68 o 
  16  17   5       54.39      132.96     32.70 o 
   1  18   5       67.35       85.38     13.75 o 
   3  18   5      409.58      365.08     28.48 o 
   5  18   5       38.58       62.39     18.53 o 
   7  18   5      129.33      155.55     24.96 o 
   9  18   5       28.48       52.34     31.68 o 
  11  18   5      279.47      317.86     43.01 o 
  13  18   5       31.67        7.26     30.46 o 
  15  18   5       11.87       97.59     27.33 o 
   2  19   5      143.90      119.38     19.21 o 
   4  19   5      169.33      166.05     25.32 o 
   6  19   5       92.74      134.68     21.88 o 
   8  19   5      126.66       90.88     19.07 o 
  10  19   5       81.60       31.58     30.64 o 
  12  19   5       31.20       19.13     29.03 o 
   1  20   5      465.41      355.07     29.30 o 
   3  20   5      142.02      155.44     28.70 o 
   5  20   5       10.55      -12.06     19.01 o 
   7  20   5       27.16       82.93     20.55 o 
   9  20   5       92.60      105.94     20.72 o 
  11  20   5       28.66       61.08     30.59 o 
   2  21   5       18.12       55.95     29.56 o 
   4  21   5       60.95       48.70     23.95 o 
   6  21   5       20.29       41.81     21.17 o 
   8  21   5       49.96       86.81     19.41 o 
  10  21   5        5.62       36.12     25.74 o 
   1  22   5      147.36      100.90     29.44 o 
   3  22   5        3.38       -5.77     26.03 o 
   5  22   5       21.51       76.24     14.59 o 
   7  22   5       89.19       84.27     21.46 o 
   2  23   5       32.55       80.37     20.80 o 
   4  23   5        1.86       53.70     28.56 o 
   0   0   6   306236.34   301092.31   2093.93 o 
   2   0   6     3706.35     5302.63    285.28 o 
   4   0   6    37092.23    42211.17   1491.54 o 
   6   0   6     5229.33     4701.12    163.76 o 
   8   0   6     8407.23     7960.64    322.66 o 
  10   0   6     6639.49     7059.35    287.66 o 
  12   0   6       99.13       99.69     20.53 o 
  14   0   6     4791.45     4728.01    208.34 o 
  16   0   6     4372.04     4707.63    302.31 o 
  18   0   6      756.13      732.17     48.29 o 
  20   0   6       54.75       17.18     21.49 o 
  22   0   6      251.84      171.40     91.10 o 
   1   1   6    32247.25    33823.53    620.75 o 
   3   1   6     3628.29     3190.41     96.39 o 
   5   1   6    18165.75    19950.66    599.36 o 
   7   1   6      441.46      397.73     18.05 o 
   9   1   6     8357.78     8926.77    235.05 o 
  11   1   6     2508.60     2374.60     69.23 o 
  13   1   6      953.14      958.67     44.47 o 
  15   1   6      440.13      442.29     35.98 o 
  17   1   6      105.85       80.52     16.04 o 
  19   1   6     1965.59     1909.10     90.19 o 
  21   1   6       87.87       68.69     19.39 o 
   0   2   6       25.54        7.58     10.88 o 
   2   2   6      914.32      471.11     26.08 o 
   6   2   6     3230.58     3736.00    109.20 o 
   8   2   6       77.67       53.81     13.46 o 
  10   2   6     1867.92     2259.05     48.34 o 
  12   2   6     2427.46     2776.24     74.56 o 
  14   2   6     1615.76     1530.76     76.93 o 
  16   2   6      779.12      548.09     34.42 o 
  18   2   6     1039.99     1034.92     58.66 o 
  20   2   6        2.82       33.51     17.43 o 
  22   2   6       99.16      101.29     25.33 o 
   1   3   6     4927.45     4160.76     98.43 o 
   3   3   6    31415.63    31580.69   1421.26 o 
   5   3   6      870.28      894.73     39.37 o 
   7   3   6     4990.79     4561.48    136.36 o 
   9   3   6      205.83      336.18     16.13 o 
  11   3   6      140.59       92.55     18.28 o 
  13   3   6     1635.42     1527.30     82.57 o 
  15   3   6       21.30       16.04     21.74 o 
  17   3   6     3035.34     2957.12    121.64 o 
  19   3   6      264.21      213.16     20.80 o 
  21   3   6      109.75       79.27     22.33 o 
   0   4   6     1246.97     1047.08     44.86 o 
   2   4   6     1406.37     1209.75     39.27 o 
   4   4   6     8606.76     7659.10    252.13 o 
   6   4   6      270.09      367.10     16.65 o 
   8   4   6      650.16      827.62     40.37 o 
  10   4   6      758.36      650.50     40.90 o 
  12   4   6     1059.11      862.46     39.35 o 
  14   4   6     3310.65     3190.79    146.85 o 
  16   4   6     3323.18     3426.18    174.69 o 
  18   4   6     1625.22     1620.47     86.21 o 
  20   4   6       29.12       44.21     17.57 o 
  22   4   6      185.61      120.21     39.57 o 
   1   5   6     2232.98     2743.55     46.55 o 
   3   5   6      457.41      963.90     33.42 o 
   5   5   6      498.18      378.89     19.86 o 
   7   5   6     1198.58      895.50     37.38 o 
   9   5   6      611.52      681.51     38.71 o 
  11   5   6    12922.03    14168.74    410.36 o 
  13   5   6      174.34      132.12     14.54 o 
  15   5   6     2528.27     2727.97    126.02 o 
  17   5   6      445.46      425.84     36.67 o 
  19   5   6      984.98      966.37     48.13 o 
  21   5   6      414.83      435.34     34.51 o 
   0   6   6    51626.67    51590.86   1314.65 o 
   2   6   6     5039.29     4571.11     93.59 o 
   4   6   6      367.32      299.10     15.28 o 
   6   6   6      221.46      226.64     13.59 o 
   8   6   6     2205.19     2266.16     71.45 o 
  10   6   6      974.90      983.15     41.53 o 
  12   6   6     1669.87     1589.87     89.07 o 
  14   6   6     4893.18     4883.71    161.45 o 
  16   6   6     2420.93     2204.75    118.85 o 
  18   6   6      459.88      565.08     42.58 o 
  20   6   6       22.53       53.66     21.34 o 
  22   6   6      237.16      311.65     32.17 o 
   1   7   6     1706.48     1595.02     43.47 o 
   3   7   6      169.52      173.99     12.11 o 
   5   7   6     7170.67     7152.18    238.88 o 
   7   7   6    11080.34    12127.31    330.35 o 
   9   7   6     6290.38     6521.31    181.98 o 
  11   7   6     9330.68     9764.90    299.12 o 
  13   7   6     1623.90     1468.53     56.37 o 
  15   7   6     3021.69     3272.50    122.45 o 
  17   7   6     2021.06     1969.20    110.56 o 
  19   7   6       72.67       96.01     22.27 o 
  21   7   6        0.02       54.38     19.27 o 
   0   8   6        3.70      -15.58     15.87 o 
   2   8   6    16914.02    16235.29    415.71 o 
   4   8   6       90.62      127.11     10.97 o 
   6   8   6      155.70      117.46     21.07 o 
   8   8   6       32.85       44.94     17.66 o 
  10   8   6       17.20       39.26     14.48 o 
  12   8   6     3738.73     3995.03    177.82 o 
  14   8   6     1125.26     1126.67     62.26 o 
  16   8   6        0.34       17.05     28.40 o 
  18   8   6      422.18      388.43     32.17 o 
  20   8   6       52.30       92.47     28.85 o 
   1   9   6      118.13      114.79      9.28 o 
   3   9   6     2966.86     2772.93     70.05 o 
   5   9   6      834.73      773.38     30.11 o 
   7   9   6     1101.37     1066.68     44.58 o 
   9   9   6      327.46      207.26     17.80 o 
  11   9   6     5005.46     5453.96    234.61 o 
  13   9   6       68.32       47.76     30.34 o 
  15   9   6      360.96      300.99     32.58 o 
  17   9   6       65.33       97.97     20.64 o 
  19   9   6       59.29       86.31     24.17 o 
  21   9   6       20.49       58.67     40.02 o 
   0  10   6       17.64       62.60     16.91 o 
   2  10   6    25330.55    23251.18    604.78 o 
   4  10   6      919.85      902.04     41.82 o 
   6  10   6     1555.70     1974.13     76.66 o 
   8  10   6       26.89       -2.79     15.74 o 
  10  10   6      262.62      243.25     25.67 o 
  12  10   6     1179.91     1035.72     50.93 o 
  14  10   6       94.74       73.12     19.19 o 
  16  10   6      442.21      433.22     36.59 o 
  18  10   6      226.82      234.22     30.74 o 
  20  10   6       25.48       66.24     41.04 o 
   1  11   6      321.69      316.67     15.42 o 
   3  11   6      517.82      422.24     19.03 o 
   5  11   6     1630.34     1463.19     32.21 o 
   7  11   6     1954.80     2329.09    112.74 o 
   9  11   6     2474.65     2423.55    109.02 o 
  11  11   6     7919.29     8808.92    308.07 o 
  13  11   6     1267.61     1225.15     56.83 o 
  15  11   6     1657.72     1686.63     87.89 o 
  17  11   6      286.54      229.78     33.58 o 
  19  11   6        7.51       85.91     25.48 o 
   0  12   6     1252.21      936.58     48.80 o 
   2  12   6     1459.69     1615.31     40.83 o 
   4  12   6       36.68       44.92      8.96 o 
   6  12   6      114.34      169.32     16.75 o 
   8  12   6      300.33      318.53     25.05 o 
  10  12   6      512.87      663.27     43.58 o 
  12  12   6     1548.85     1596.19     76.22 o 
  14  12   6        3.34       62.35     19.46 o 
  16  12   6      571.02      526.05     36.62 o 
  18  12   6       47.43      108.36     42.04 o 
   1  13   6        1.04       14.45     11.70 o 
   3  13   6      950.63      894.53     34.71 o 
   5  13   6     3803.97     3868.85    106.70 o 
   7  13   6      347.53      311.18     26.44 o 
   9  13   6      807.10     1014.31     46.71 o 
  11  13   6     7096.77     8191.04    313.86 o 
  13  13   6        9.33        9.53     14.92 o 
  15  13   6      608.80      562.42     46.17 o 
  17  13   6      227.66      295.76     37.10 o 
  19  13   6        0.87       66.62     29.12 o 
   0  14   6      326.13      250.51     23.78 o 
   2  14   6      318.03      299.37     18.20 o 
   4  14   6     1204.98     1124.14     47.58 o 
   6  14   6      112.97       72.15     29.78 o 
   8  14   6      149.05      164.44     23.34 o 
  10  14   6       92.63       36.40     23.02 o 
  12  14   6     1431.53     1389.23     71.46 o 
  14  14   6      277.62      264.92     28.79 o 
  16  14   6        2.09       38.53     25.80 o 
  18  14   6      242.97      195.29     28.53 o 
   1  15   6     1848.51     1994.53     70.06 o 
   3  15   6       65.28       67.48     12.28 o 
   5  15   6     1008.07      916.59     42.75 o 
   7  15   6      739.24      733.83     43.68 o 
   9  15   6      582.57      570.56     40.83 o 
  11  15   6        7.61       13.69     23.36 o 
  13  15   6      274.14      202.02     27.99 o 
  15  15   6       23.77       84.45     35.17 o 
  17  15   6       75.66       53.11     21.11 o 
   0  16   6      336.06      315.69     33.52 o 
   2  16   6     1557.81     1618.68     66.22 o 
   4  16   6       76.69      110.86     14.85 o 
   6  16   6       11.23       41.87     16.58 o 
   8  16   6       56.42       79.63     21.33 o 
  10  16   6      534.30      495.69     37.50 o 
  12  16   6       31.17        9.70     30.18 o 
  14  16   6       31.89       83.01     33.33 o 
  16  16   6       18.60        4.82     30.44 o 
   1  17   6      473.23      451.01     27.50 o 
   3  17   6      694.62      614.55     34.63 o 
   5  17   6       95.68       80.76     19.92 o 
   7  17   6        7.80       30.97     18.26 o 
   9  17   6      110.72       93.62     20.59 o 
  11  17   6        0.61      -19.08     19.08 o 
  13  17   6       11.34       76.37     21.91 o 
  15  17   6       12.93      105.44     27.49 o 
   0  18   6       37.84       62.90     21.59 o 
   2  18   6     1484.79     1306.62     56.73 o 
   4  18   6       74.38      118.50     23.39 o 
   6  18   6      156.34      101.01     22.47 o 
   8  18   6       18.18       11.28     27.18 o 
  10  18   6      307.74      289.79     26.05 o 
  12  18   6      329.89      381.25     38.43 o 
  14  18   6      122.54       83.23     38.89 o 
   1  19   6      645.93      706.95     39.28 o 
   3  19   6        2.10       69.00     26.64 o 
   5  19   6       20.58        6.97     38.77 o 
   7  19   6      171.20      186.31     26.95 o 
   9  19   6      150.61       88.43     22.08 o 
  11  19   6       20.13       22.93     23.07 o 
  13  19   6       15.92       74.22     41.19 o 
   0  20   6       52.44       73.40     20.20 o 
   2  20   6        4.67       32.72     18.48 o 
   4  20   6      758.27      803.82     46.60 o 
   6  20   6        9.97       20.57     20.38 o 
   8  20   6       29.12       36.53     20.49 o 
  10  20   6        9.07       36.45     18.54 o 
  12  20   6       71.71       94.47     21.72 o 
   1  21   6       16.33       48.81     18.69 o 
   3  21   6      137.45      195.62     27.55 o 
   5  21   6      303.06      358.39     31.45 o 
   7  21   6        0.27       48.99     17.56 o 
   9  21   6      284.52      284.87     33.45 o 
   0  22   6       12.49       57.37     46.61 o 
   2  22   6       28.66       64.58     21.70 o 
   4  22   6        0.18        5.39     23.46 o 
   6  22   6        0.53       46.15     17.82 o 
   8  22   6        3.35       23.81     24.33 o 
   1  23   6        1.04       45.44     20.55 o 
   3  23   6        4.20       38.35     17.83 o 
   5  23   6       24.69       48.49     21.66 o 
   2   1   7     3835.33     3271.61     99.25 o 
   4   1   7      657.31      708.02     33.48 o 
   6   1   7       72.07      120.38     10.30 o 
   8   1   7    27320.19    27675.40    803.40 o 
  10   1   7      830.71     1020.98     41.22 o 
  12   1   7      531.82      519.71     32.51 o 
  14   1   7     6128.08     6515.34    175.55 o 
  16   1   7        4.29       50.40     13.68 o 
  18   1   7      585.02      429.36     31.75 o 
  20   1   7        1.00       18.91     13.72 o 
  22   1   7       29.53       53.83     24.82 o 
   1   2   7     8169.60     7642.94    195.45 o 
   3   2   7    25564.87    24091.83    748.68 o 
   5   2   7    35758.84    36555.27   1017.11 o 
   7   2   7     5816.82     6808.50    196.30 o 
   9   2   7    16005.70    16405.92    426.88 o 
  11   2   7     8251.77     8531.63    230.61 o 
  13   2   7      899.48      833.28     45.97 o 
  15   2   7     2085.85     1948.80     83.07 o 
  17   2   7      352.21      377.04     28.51 o 
  19   2   7        0.57       37.09     16.60 o 
  21   2   7      515.56      482.10     39.62 o 
   2   3   7    22153.83    23811.64    633.61 o 
   4   3   7       64.98       14.43     11.41 o 
   6   3   7       74.49       82.29     13.02 o 
   8   3   7       78.57      157.47     11.72 o 
  10   3   7     2029.61     2039.21     64.49 o 
  12   3   7     2641.94     2664.28     73.20 o 
  14   3   7     9480.55     8932.11    342.61 o 
  16   3   7      567.84      418.44     29.46 o 
  18   3   7      696.95      729.08     36.35 o 
  20   3   7       35.45       54.99     19.01 o 
  22   3   7       61.83       41.67     29.12 o 
   1   4   7    26234.18    27456.13    446.82 o 
   3   4   7     5316.66     5793.41    179.40 o 
   5   4   7     3152.32     3515.71    116.93 o 
   7   4   7    18844.85    18723.13    547.79 o 
   9   4   7     7875.82     7880.21    207.16 o 
  11   4   7     4494.86     4537.01    132.49 o 
  13   4   7     1916.45     1751.43     63.94 o 
  15   4   7       77.47       68.05     16.67 o 
  17   4   7       40.65       37.23     17.49 o 
  19   4   7      131.18      136.52     18.61 o 
  21   4   7      803.87      814.44     54.70 o 
   2   5   7     3484.14     2746.45     64.87 o 
   4   5   7      339.40      269.45     14.81 o 
   6   5   7     5275.14     5379.94    152.33 o 
   8   5   7      217.18      261.73     22.64 o 
  10   5   7        6.66       14.02     11.82 o 
  12   5   7      303.01      244.62     18.72 o 
  14   5   7     1336.17     1194.25     45.50 o 
  16   5   7      979.26      893.14     57.85 o 
  18   5   7      219.28      255.78     26.33 o 
  20   5   7      479.14      469.86     37.22 o 
  22   5   7        0.93        3.15     22.08 o 
   1   6   7    12037.03    12383.79    229.65 o 
   3   6   7     7688.90     7539.42    261.59 o 
   5   6   7        1.35       45.84     10.23 o 
   7   6   7       25.34       -1.98      9.33 o 
   9   6   7     2724.75     2716.36     48.37 o 
  11   6   7      221.44      134.32     15.30 o 
  13   6   7      770.78      618.96     34.52 o 
  15   6   7     1229.22     1243.54     59.58 o 
  17   6   7      527.14      404.13     40.62 o 
  19   6   7        1.73       50.01     25.88 o 
  21   6   7       14.44       22.30     24.11 o 
   2   7   7        8.89       -4.53      9.34 o 
   4   7   7     5925.08     5592.04    172.31 o 
   6   7   7      867.60      745.75     35.46 o 
   8   7   7       84.79       58.38     14.66 o 
  10   7   7     3592.40     3504.11    141.70 o 
  12   7   7     9236.92     9573.20    317.20 o 
  14   7   7      959.88      846.92     39.24 o 
  16   7   7      476.97      452.48     34.94 o 
  18   7   7        0.37       17.49     23.53 o 
  20   7   7      124.34      119.09     26.81 o 
   1   8   7    21569.72    20489.91    390.89 o 
   3   8   7      732.49      532.93     24.52 o 
   5   8   7     7840.84     8302.49    270.37 o 
   7   8   7      734.61      779.93     45.12 o 
   9   8   7     2881.76     2819.08     93.13 o 
  11   8   7     2490.08     2638.56     89.46 o 
  13   8   7      468.21      446.93     32.32 o 
  15   8   7       63.68       93.62     16.38 o 
  17   8   7        4.02       39.48     29.43 o 
  19   8   7      283.67      264.10     26.85 o 
  21   8   7      394.88      415.90     39.96 o 
   2   9   7       11.17      -13.73     13.73 o 
   4   9   7      352.77      218.79     15.00 o 
   6   9   7      280.79      240.23     14.88 o 
   8   9   7       33.76       22.31     15.81 o 
  10   9   7      465.01      376.56     26.90 o 
  12   9   7     9961.04    10339.32    374.25 o 
  14   9   7     1368.18     1257.39     60.68 o 
  16   9   7      635.65      607.30     41.36 o 
  18   9   7      116.89      128.42     25.60 o 
  20   9   7       44.94       78.41     25.19 o 
   1  10   7     1565.40     1357.18     52.57 o 
   3  10   7      704.04      562.01     22.12 o 
   5  10   7     1853.04     1573.62     64.20 o 
   7  10   7      831.59      878.36     40.63 o 
   9  10   7      447.05      415.46     28.00 o 
  11  10   7     4918.20     5463.41    223.51 o 
  13  10   7     1929.74     1627.00     84.35 o 
  15  10   7       14.07       38.41     34.30 o 
  17  10   7      119.07      145.09     24.65 o 
  19  10   7       49.52       61.78     21.68 o 
   2  11   7      468.65      318.26     21.07 o 
   4  11   7      212.72      294.63     18.47 o 
   6  11   7     6190.58     6838.41    260.28 o 
   8  11   7      479.98      474.19     31.60 o 
  10  11   7      699.85      625.32     38.03 o 
  12  11   7      391.67      428.37     30.27 o 
  14  11   7      543.14      539.34     40.58 o 
  16  11   7      638.22      807.56     48.11 o 
  18  11   7       34.25       49.94     33.65 o 
  20  11   7       44.23       62.69     41.07 o 
   1  12   7     1474.07     1509.77     51.72 o 
   3  12   7      626.43      460.29     30.42 o 
   5  12   7      978.49      981.27     39.78 o 
   7  12   7     3460.93     3577.38     95.65 o 
   9  12   7       12.47       23.57     17.40 o 
  11  12   7       14.05       69.16     19.98 o 
  13  12   7      147.47      144.75     22.19 o 
  15  12   7        1.27        9.63     30.85 o 
  17  12   7       18.75       40.72     26.17 o 
  19  12   7      128.92      141.12     31.03 o 
   2  13   7     1563.53     1517.83     52.41 o 
   4  13   7       47.85       67.12     10.87 o 
   6  13   7       61.23       67.57     16.38 o 
   8  13   7      330.75      303.07     33.11 o 
  10  13   7     4744.89     6090.21    366.62 o 
  12  13   7     1316.39     1148.71     59.11 o 
  14  13   7       36.92       39.97     17.21 o 
  16  13   7       27.24       76.63     37.95 o 
  18  13   7       35.10      101.83     38.25 o 
   1  14   7     1799.31     1714.00     72.35 o 
   3  14   7      849.12      897.25     33.77 o 
   5  14   7      755.66      709.41     41.56 o 
   7  14   7        2.72       45.89     16.90 o 
   9  14   7      534.90      514.47     38.78 o 
  11  14   7      909.17      877.91     44.87 o 
  13  14   7       27.79       64.00     19.68 o 
  15  14   7      399.29      409.31     38.19 o 
  17  14   7       25.29       44.72     35.42 o 
   2  15   7      333.66      311.73     20.16 o 
   4  15   7      953.44      926.58     39.73 o 
   6  15   7       14.30       70.40     15.26 o 
   8  15   7       41.13       38.73     24.52 o 
  10  15   7     2205.30     2103.85    108.06 o 
  12  15   7      225.06      224.58     27.10 o 
  14  15   7      171.83      136.68     27.31 o 
  16  15   7      277.93      261.66     30.12 o 
   1  16   7      422.71      404.08     27.91 o 
   3  16   7       68.02       43.73     15.36 o 
   5  16   7      393.89      427.17     31.54 o 
   7  16   7      734.57      702.04     44.51 o 
   9  16   7      135.06       98.47     27.55 o 
  11  16   7      538.80      560.36     37.50 o 
  13  16   7       28.83       53.94     25.42 o 
  15  16   7       27.56       63.82     28.08 o 
   2  17   7      124.70      123.32     13.34 o 
   4  17   7        6.58       42.01     15.49 o 
   6  17   7      100.53      164.68     27.21 o 
   8  17   7      199.03      262.31     27.22 o 
  10  17   7     2465.92     2633.64    118.43 o 
  12  17   7      204.05      224.56     26.01 o 
  14  17   7      115.08      143.46     38.88 o 
   1  18   7       52.57       58.43     16.65 o 
   3  18   7        0.63       46.16     13.60 o 
   5  18   7      221.29      237.76     30.43 o 
   7  18   7      307.30      363.31     34.38 o 
   9  18   7       66.26       73.14     23.77 o 
  11  18   7      105.04       80.00     35.24 o 
  13  18   7      421.68      511.58     48.17 o 
   2  19   7      483.68      422.32     30.39 o 
   4  19   7      254.86      236.52     25.69 o 
   6  19   7       40.57       65.10     30.40 o 
   8  19   7      164.09      224.65     29.74 o 
  10  19   7       56.16       82.33     14.72 o 
  12  19   7       60.30       56.53     33.24 o 
   1  20   7      128.55      119.00     21.95 o 
   3  20   7       30.14       40.12     19.39 o 
   5  20   7      239.12      178.31     28.94 o 
   7  20   7       82.08       81.36     17.77 o 
   9  20   7       32.94       45.29     22.87 o 
  11  20   7      543.02      592.02     53.19 o 
   2  21   7       17.74       23.13     22.52 o 
   4  21   7      248.53      318.32     29.86 o 
   6  21   7        0.18       19.56     18.68 o 
   8  21   7        0.13       63.25     26.21 o 
  10  21   7      155.79      245.03     27.61 o 
   1  22   7       92.22      135.51     26.85 o 
   3  22   7       13.48       47.51     23.31 o 
   5  22   7      144.74      155.14     22.44 o 
   7  22   7      431.70      443.22     38.42 o 
   2  23   7        3.02       21.41     21.58 o 
   4  23   7        7.88       13.53     16.65 o 
   0   0   8    70956.96    73731.70   3300.81 o 
   2   0   8    85721.41    83898.50   3474.54 o 
   4   0   8   107517.06   118403.29   7917.71 o 
   6   0   8       67.97       -7.46     18.95 o 
   8   0   8    15595.55    16790.36    719.57 o 
  10   0   8     6218.25     6856.18    316.40 o 
  12   0   8    11376.78    11882.31    368.89 o 
  14   0   8     2716.40     2728.65    132.77 o 
  16   0   8      976.82     1011.75     62.37 o 
  18   0   8      211.92       98.58     22.45 o 
  20   0   8      980.52      885.15     75.70 o 
  22   0   8      553.21      525.18     78.83 o 
   1   1   8    12355.86    13651.83    276.46 o 
   3   1   8    34146.47    36802.11    629.80 o 
   5   1   8     6530.68     7472.98    180.34 o 
   7   1   8    13909.80    15705.91    415.33 o 
   9   1   8      142.17      230.64     19.66 o 
  11   1   8     4441.35     4949.32    168.72 o 
  13   1   8      156.96      159.65     13.84 o 
  15   1   8     6329.56     6480.33    224.90 o 
  17   1   8        9.02       14.17     14.19 o 
  19   1   8       15.62       30.29     14.03 o 
  21   1   8       84.32       88.38     23.39 o 
   0   2   8    12262.62    12991.01    424.08 o 
   2   2   8     5755.53     5656.27    143.53 o 
   4   2   8     3565.50     2296.26     59.96 o 
   6   2   8    10179.15     8877.88    166.50 o 
   8   2   8    10538.55    11564.77    333.30 o 
  10   2   8     3150.19     3148.86     85.93 o 
  12   2   8     5417.83     5855.08    179.93 o 
  14   2   8     3118.73     3370.36    107.81 o 
  16   2   8      298.07      235.02     20.30 o 
  18   2   8      696.67      558.95     33.58 o 
  20   2   8      293.16      296.46     37.64 o 
  22   2   8       41.76       35.69     27.31 o 
   1   3   8    24348.04    24973.57    714.11 o 
   3   3   8     7339.98     8276.79    253.16 o 
   5   3   8     1199.30     1098.44     57.65 o 
   7   3   8     3150.66     3631.45     96.38 o 
   9   3   8    11337.67    12737.74    349.20 o 
  11   3   8      181.99      203.47     15.66 o 
  13   3   8     2285.61     2381.54     96.86 o 
  15   3   8     1410.22     1344.14     65.72 o 
  17   3   8      103.80      100.85     14.94 o 
  19   3   8       33.09       39.71     20.57 o 
  21   3   8        0.98       40.41     28.75 o 
   0   4   8    17766.07    17739.03    518.07 o 
   2   4   8      677.16      718.19     23.82 o 
   4   4   8      693.44      378.65     18.21 o 
   6   4   8    14169.56    14466.43    455.22 o 
   8   4   8      304.13      245.10     20.90 o 
  10   4   8      121.65       76.77     14.47 o 
  12   4   8      162.88      104.22     10.88 o 
  14   4   8      544.26      369.91     31.63 o 
  16   4   8      550.80      583.20     35.19 o 
  18   4   8      597.48      550.93     43.41 o 
  20   4   8       56.67      112.99     18.50 o 
  22   4   8      397.98      320.33     33.12 o 
   1   5   8     4339.49     4162.61     67.11 o 
   3   5   8    15335.52    14736.71    506.25 o 
   5   5   8     3399.63     4149.94    141.55 o 
   7   5   8     1876.01     1680.42     58.29 o 
   9   5   8     1364.19     1319.42     44.86 o 
  11   5   8      497.77      694.00     32.02 o 
  13   5   8       41.12       51.94     17.43 o 
  15   5   8     2704.45     2409.59    109.89 o 
  17   5   8      551.48      524.96     38.65 o 
  19   5   8       12.66        7.45     25.93 o 
  21   5   8       60.02       53.68     22.48 o 
   0   6   8    15513.15    13761.11    438.33 o 
   2   6   8      252.64      288.12     15.14 o 
   4   6   8      297.17      585.86     26.59 o 
   6   6   8     4278.76     3520.15    111.15 o 
   8   6   8     4517.28     4669.34    103.75 o 
  10   6   8      137.45       97.10     19.52 o 
  12   6   8     9304.29     9545.05    264.15 o 
  14   6   8       23.46       11.22     15.82 o 
  16   6   8      318.73      375.69     30.52 o 
  18   6   8      767.81      811.47     50.62 o 
  20   6   8      402.87      348.92     39.58 o 
   1   7   8     6757.50     6649.79    123.04 o 
   3   7   8        1.95       10.78     13.73 o 
   5   7   8      916.17      947.46     48.99 o 
   7   7   8     8004.57     8491.03    231.69 o 
   9   7   8       34.17       30.22     17.56 o 
  11   7   8     1074.61      990.49     48.74 o 
  13   7   8     1540.59     1597.37     80.36 o 
  15   7   8       15.12       89.33     21.96 o 
  17   7   8      296.64      317.34     34.19 o 
  19   7   8      566.42      527.22     36.99 o 
  21   7   8      262.17      215.72     37.20 o 
   0   8   8    13023.18    12923.92    382.51 o 
   2   8   8     5527.53     5848.92    133.00 o 
   4   8   8     4596.60     4346.82    141.58 o 
   6   8   8     2174.81     2043.59     73.82 o 
   8   8   8     6503.46     6682.61    222.99 o 
  10   8   8       26.08       30.79     15.90 o 
  12   8   8     7382.65     7405.35    257.47 o 
  14   8   8     1526.66     1328.49    112.11 o 
  16   8   8     1049.56     1016.58     64.88 o 
  18   8   8       32.04      112.95     28.88 o 
  20   8   8      449.97      532.91     44.94 o 
   1   9   8     2799.26     2403.07     55.47 o 
   3   9   8       94.08      109.66     10.74 o 
   5   9   8      824.71      670.02     30.86 o 
   7   9   8     2459.19     2633.72     73.65 o 
   9   9   8       53.51       61.49     20.09 o 
  11   9   8        0.03       48.40     18.75 o 
  13   9   8      514.81      432.32     34.62 o 
  15   9   8      183.03      144.45     22.70 o 
  17   9   8      956.39      823.60     50.80 o 
  19   9   8       42.21       91.29     27.86 o 
   0  10   8      110.60      174.63     14.19 o 
   2  10   8       90.39       90.81     10.25 o 
   4  10   8     1855.66     1987.93     55.01 o 
   6  10   8     5589.34     5781.60    236.72 o 
   8  10   8      111.77       68.32     15.64 o 
  10  10   8      242.45      313.43     27.72 o 
  12  10   8     1285.31     1234.04     55.02 o 
  14  10   8      417.65      329.68     33.84 o 
  16  10   8       78.47       87.90     27.44 o 
  18  10   8      292.58      309.51     32.44 o 
  20  10   8        3.99       37.58     27.04 o 
   1  11   8     1117.01     1243.49     46.36 o 
   3  11   8     2675.00     3037.58     98.40 o 
   5  11   8     2031.91     2096.10    101.64 o 
   7  11   8     1330.80     1477.80     65.27 o 
   9  11   8      583.47      609.05     38.96 o 
  11  11   8     1086.98     1139.28     61.25 o 
  13  11   8        4.14       10.45     20.33 o 
  15  11   8      571.24      579.91     44.50 o 
  17  11   8       56.69       91.03     34.55 o 
  19  11   8      152.36      153.67     30.49 o 
   0  12   8     3962.22     3791.47    123.63 o 
   2  12   8     1751.28     1479.04     50.16 o 
   4  12   8       46.78       17.38     15.53 o 
   6  12   8      321.93      232.78     19.00 o 
   8  12   8      662.55      601.97     40.79 o 
  10  12   8      482.74      475.71     39.64 o 
  12  12   8      880.79      743.91     48.41 o 
  14  12   8      360.37      265.80     27.90 o 
  16  12   8     1049.16     1358.29     86.10 o 
  18  12   8      210.17      207.08     30.90 o 
   1  13   8      357.13      258.29     17.73 o 
   3  13   8     1196.04     1072.36     48.71 o 
   5  13   8     2014.77     2179.83     84.56 o 
   7  13   8      172.10      241.22     27.05 o 
   9  13   8       29.20       50.02     22.02 o 
  11  13   8      103.69      163.49     21.78 o 
  13  13   8       32.97       65.10     18.50 o 
  15  13   8       57.94       93.36     26.26 o 
  17  13   8      305.11      329.89     29.60 o 
   0  14   8      769.89      778.67     42.03 o 
   2  14   8      539.94      528.27     28.38 o 
   4  14   8     1357.60     1319.54     52.61 o 
   6  14   8       14.90       48.12     19.18 o 
   8  14   8       88.57       39.72     17.56 o 
  10  14   8       75.65       29.22     25.79 o 
  12  14   8       51.44       76.92     18.25 o 
  14  14   8      401.28      465.99     34.65 o 
  16  14   8      343.63      459.68     42.98 o 
  18  14   8       79.24       84.48     24.83 o 
   1  15   8       20.96       49.92     18.25 o 
   3  15   8     1445.02     1407.97     64.34 o 
   5  15   8      224.98      191.04     22.55 o 
   7  15   8      182.96      216.74     32.79 o 
   9  15   8        3.87       -4.52     19.73 o 
  11  15   8      247.43      195.86     42.49 o 
  13  15   8       16.68       31.64     28.96 o 
  15  15   8      164.71      129.59     29.54 o 
  17  15   8      673.43      667.97     48.07 o 
   0  16   8      756.05      755.94     57.13 o 
   2  16   8      738.82      673.55     35.38 o 
   4  16   8     1345.86     1613.69     80.74 o 
   6  16   8      181.80      175.61     23.08 o 
   8  16   8       24.99       35.75     25.12 o 
  10  16   8      334.71      210.34     28.80 o 
  12  16   8      196.82      238.71     34.36 o 
  14  16   8        0.50       20.66     24.75 o 
  16  16   8       44.25      127.01     23.06 o 
   1  17   8      190.45      197.52     20.99 o 
   3  17   8        2.56       40.55     21.66 o 
   5  17   8       18.88       41.71     21.55 o 
   7  17   8       96.99      134.46     22.09 o 
   9  17   8       32.52       48.68     17.08 o 
  11  17   8       27.04       20.27     22.87 o 
  13  17   8        9.54      -24.09     24.09 o 
  15  17   8        0.60       23.27     20.92 o 
   0  18   8      247.38      248.78     31.72 o 
   2  18   8      344.51      320.83     26.51 o 
   4  18   8      100.15      111.94     19.77 o 
   6  18   8        7.51       55.24     18.36 o 
   8  18   8       34.97       20.11     24.38 o 
  10  18   8      401.07      365.09     25.85 o 
  12  18   8       53.29       81.28     31.24 o 
  14  18   8      723.29      791.67     56.49 o 
   1  19   8      190.51      200.67     22.33 o 
   3  19   8       26.40       15.38     20.36 o 
   5  19   8      161.44      182.80     26.28 o 
   7  19   8      111.84       94.69     24.32 o 
   9  19   8       21.40       55.03     31.01 o 
  11  19   8      102.46       71.09     21.72 o 
  13  19   8       16.36       93.41     26.03 o 
   0  20   8      398.89      388.28     59.48 o 
   2  20   8      124.52       75.45     25.07 o 
   4  20   8       45.31       65.55     22.40 o 
   6  20   8        9.40       42.95     27.37 o 
   8  20   8      155.15       92.48     20.79 o 
  10  20   8        8.23       59.37     28.25 o 
   1  21   8       67.11       69.92     26.02 o 
   3  21   8       42.56       66.26     23.08 o 
   5  21   8        0.48       -4.10     19.02 o 
   7  21   8       15.85       -3.22     18.61 o 
   9  21   8      127.43      133.61     30.16 o 
   0  22   8      191.97      158.56     43.21 o 
   2  22   8       35.90       92.25     44.99 o 
   4  22   8        3.69        6.88     22.28 o 
   6  22   8       28.40       12.31     22.10 o 
   1  23   8        3.64       61.80     41.60 o 
   3  23   8        0.84       69.31     27.13 o 
   2   1   9     3028.00     2583.67     59.25 o 
   4   1   9    12172.35    13040.86    294.00 o 
   6   1   9    16813.93    16824.58    483.15 o 
   8   1   9    19165.00    22651.59    640.99 o 
  10   1   9     4847.31     5111.90    146.35 o 
  12   1   9      125.65      127.85     14.34 o 
  14   1   9     1933.52     1771.25     91.55 o 
  16   1   9       24.29       28.89     19.34 o 
  18   1   9       58.26       53.37     11.13 o 
  20   1   9      212.58      160.15     22.15 o 
  22   1   9      222.46      342.37     38.43 o 
   1   2   9     1524.68     1508.78     44.23 o 
   3   2   9     2420.86     2752.65     79.44 o 
   5   2   9     2228.42     2644.35     78.27 o 
   7   2   9     2123.32     2073.26     79.81 o 
   9   2   9      303.55      263.56     20.84 o 
  11   2   9       27.60      -10.14     13.81 o 
  13   2   9    17523.00    18332.71    538.70 o 
  15   2   9     2598.15     2579.93     96.69 o 
  17   2   9     1259.51     1217.97     53.13 o 
  19   2   9      103.44      108.26     18.02 o 
  21   2   9      308.22      369.16     39.12 o 
   2   3   9     7091.75     7877.05    225.64 o 
   4   3   9      328.59      209.15     14.58 o 
   6   3   9    80382.66    82938.98   3380.13 o 
   8   3   9      164.91      144.80     10.04 o 
  10   3   9    14553.88    14313.70    394.44 o 
  12   3   9      596.61      593.01     39.07 o 
  14   3   9     3775.48     3680.32    132.74 o 
  16   3   9      108.49       33.75     12.20 o 
  18   3   9     3137.18     3600.64    159.42 o 
  20   3   9      316.62      376.02     32.83 o 
  22   3   9      537.10      504.79     45.30 o 
   1   4   9    15680.62    15300.62    323.45 o 
   3   4   9    16549.69    16338.47    462.43 o 
   5   4   9    29116.77    31837.61    839.51 o 
   7   4   9     1431.09     1236.26     94.48 o 
   9   4   9       20.41       41.12     11.96 o 
  11   4   9      406.64      320.44     21.71 o 
  13   4   9     5054.30     5203.72    184.27 o 
  15   4   9       14.52       54.07     14.26 o 
  17   4   9     1493.23     1548.43     76.88 o 
  19   4   9       57.37       52.70     18.37 o 
  21   4   9       70.43       81.55     21.20 o 
   2   5   9    15802.31    15662.54    402.70 o 
   4   5   9      239.47      225.04     24.98 o 
   6   5   9     2638.46     2706.52     79.95 o 
   8   5   9     2622.77     3178.71    118.71 o 
  10   5   9     1518.20     1336.00     53.16 o 
  12   5   9      446.24      541.12     33.37 o 
  14   5   9      297.27      329.98     29.70 o 
  16   5   9      781.16      783.12     43.15 o 
  18   5   9      350.78      416.60     50.20 o 
  20   5   9        0.14       38.83     19.76 o 
   1   6   9       19.01       33.21      8.95 o 
   3   6   9        0.04      -14.67     17.92 o 
   5   6   9      208.52      229.48     17.17 o 
   7   6   9       24.87       64.29     16.46 o 
   9   6   9      582.17      601.97     30.10 o 
  11   6   9      556.10      554.15     31.98 o 
  13   6   9      184.24      185.55     23.33 o 
  15   6   9     5433.56     6195.93    315.32 o 
  17   6   9      584.76      436.80     42.83 o 
  19   6   9       41.54       38.66     20.48 o 
  21   6   9       46.86       48.31     23.27 o 
   2   7   9     4735.98     4419.16    104.96 o 
   4   7   9        0.19      -11.37     11.37 o 
   6   7   9     6784.89     6905.35    228.31 o 
   8   7   9       13.46       43.68     10.19 o 
  10   7   9      728.40      563.86     38.94 o 
  12   7   9      112.35       77.40     16.88 o 
  14   7   9      365.21      331.85     31.35 o 
  16   7   9        0.37      -12.10     15.12 o 
  18   7   9      333.88      491.28     40.34 o 
  20   7   9       63.51       74.43     27.37 o 
   1   8   9     2011.05     2010.82     79.74 o 
   3   8   9      428.81      580.51     25.46 o 
   5   8   9        2.58       16.38     10.45 o 
   7   8   9      773.40      665.54     28.22 o 
   9   8   9      298.89      201.88     18.17 o 
  11   8   9      693.32      755.09     36.72 o 
  13   8   9      723.50      672.12     39.08 o 
  15   8   9     1096.20     1106.90     65.21 o 
  17   8   9       53.11       66.63     19.52 o 
  19   8   9        9.45       54.31     26.06 o 
  21   8   9       81.64      131.32     19.83 o 
   2   9   9      477.86      270.79     15.01 o 
   4   9   9      332.73      172.06     13.10 o 
   6   9   9     5407.06     5588.34    207.71 o 
   8   9   9        0.03       -5.39     14.77 o 
  10   9   9    10479.05    10604.99    327.00 o 
  12   9   9     1148.37     1098.04     54.38 o 
  14   9   9        2.96        7.97     28.39 o 
  16   9   9       46.08       42.01     21.82 o 
  18   9   9       22.31       53.88     27.66 o 
  20   9   9       46.51       51.27     20.44 o 
   1  10   9     1165.51     1282.64     48.66 o 
   3  10   9       62.31       75.18     11.98 o 
   5  10   9     3948.02     4154.93    165.72 o 
   7  10   9      375.03      335.98     25.71 o 
   9  10   9      386.22      366.81     25.75 o 
  11  10   9     1741.62     1648.01     74.24 o 
  13  10   9      186.60      229.80     28.25 o 
  15  10   9      288.05      323.25     38.91 o 
  17  10   9       11.16       24.10     23.92 o 
  19  10   9       19.26       81.33     19.98 o 
   2  11   9      653.35      696.91     33.85 o 
   4  11   9     1206.46     1019.47     43.93 o 
   6  11   9     2125.80     2187.25     79.68 o 
   8  11   9     4681.03     4950.19    140.91 o 
  10  11   9     1438.60     1363.62     74.93 o 
  12  11   9      954.94      836.77     47.12 o 
  14  11   9       66.80       96.06     28.67 o 
  16  11   9       52.47      122.72     24.73 o 
  18  11   9      661.26      565.71     50.31 o 
   1  12   9     2203.63     2087.42     55.42 o 
   3  12   9      578.96      661.11     34.19 o 
   5  12   9      586.75      517.97     34.10 o 
   7  12   9      238.97      276.95     26.81 o 
   9  12   9      197.97      170.52     22.68 o 
  11  12   9      600.32      626.52     40.35 o 
  13  12   9        0.00       -8.94     26.09 o 
  15  12   9      439.65      394.57     36.34 o 
  17  12   9        1.40       76.01     40.22 o 
  19  12   9        8.85       34.95     24.10 o 
   2  13   9     2488.82     2265.47     73.63 o 
   4  13   9      507.32      474.15     29.44 o 
   6  13   9      322.29      347.52     28.05 o 
   8  13   9       65.85       87.36     27.07 o 
  10  13   9      190.20      242.89     29.59 o 
  12  13   9      223.71      323.79     32.98 o 
  14  13   9        0.13       29.12     24.19 o 
  16  13   9       26.12      105.03     26.72 o 
  18  13   9      281.89      287.65     36.31 o 
   1  14   9       22.53       39.15     11.96 o 
   3  14   9      564.45      545.15     37.50 o 
   5  14   9       57.22      108.46     17.89 o 
   7  14   9      220.54      211.78     23.83 o 
   9  14   9      605.69      515.43     41.98 o 
  11  14   9       37.26       68.93     18.98 o 
  13  14   9       99.02       54.31     36.52 o 
  15  14   9        0.63       45.37     23.50 o 
  17  14   9        7.34       31.35     28.51 o 
   2  15   9     3061.55     3345.08     99.64 o 
   4  15   9      545.76      476.31     30.23 o 
   6  15   9      615.55      712.65     43.05 o 
   8  15   9       49.70       67.92     25.62 o 
  10  15   9      388.91      348.94     30.50 o 
  12  15   9      372.14      430.97     36.80 o 
  14  15   9      270.32      340.81     34.78 o 
  16  15   9       17.74       37.76     28.21 o 
   1  16   9      114.07       87.79     17.29 o 
   3  16   9      479.05      520.49     32.73 o 
   5  16   9        1.68       51.67     17.19 o 
   7  16   9       57.26       71.95     18.41 o 
   9  16   9       21.74       58.72     26.31 o 
  11  16   9        2.26       21.45     22.39 o 
  13  16   9        2.93       70.89     26.40 o 
  15  16   9       10.96      -19.77     36.18 o 
   2  17   9     2694.23     2436.30     87.74 o 
   4  17   9      248.22      237.61     25.50 o 
   6  17   9      799.20      859.30     49.25 o 
   8  17   9        1.84       32.77     21.46 o 
  10  17   9      189.00      259.36     27.66 o 
  12  17   9      320.51      450.67     55.47 o 
  14  17   9       80.81      106.38     30.31 o 
   1  18   9       22.93       49.10     16.54 o 
   3  18   9       13.10       50.62     17.37 o 
   5  18   9       23.06       22.14     18.92 o 
   7  18   9        8.41       26.02     21.17 o 
   9  18   9       27.90       43.08     24.91 o 
  11  18   9      165.53      157.55     25.62 o 
  13  18   9        8.89       45.36     40.42 o 
   2  19   9        6.80       18.26     20.71 o 
   4  19   9       27.82       60.63     18.92 o 
   6  19   9      116.89      188.13     30.39 o 
   8  19   9       18.34      123.72     21.43 o 
  10  19   9        3.10       71.70     21.87 o 
  12  19   9       87.59      116.25     22.96 o 
   1  20   9       90.52       57.98     22.23 o 
   3  20   9       26.19       -7.10     21.08 o 
   5  20   9        1.16       62.58     17.88 o 
   7  20   9       29.27       37.46     30.29 o 
   9  20   9      245.44      197.41     27.65 o 
  11  20   9       14.40       58.84     25.24 o 
   2  21   9       87.95       95.20     23.86 o 
   4  21   9        4.72       32.35     18.08 o 
   6  21   9        1.66       24.89     36.46 o 
   8  21   9       13.05       23.78     20.21 o 
   1  22   9       60.29       90.43     25.58 o 
   3  22   9        0.01       53.46     23.32 o 
   5  22   9       18.81       65.68     19.83 o 
   2  23   9      233.48      273.09     34.84 o 
   0   0  10    26180.28    31423.87   1507.74 o 
   2   0  10      433.32      447.79     36.54 o 
   4   0  10    43551.47    49560.15   2053.59 o 
   6   0  10    15139.60    17905.47    770.35 o 
   8   0  10    27467.67    27632.97   1079.99 o 
  10   0  10      144.38      150.14     13.25 o 
  12   0  10     1426.24     1571.77    113.27 o 
  14   0  10     1209.01     1318.08     84.81 o 
  16   0  10      323.90      365.53     38.33 o 
  18   0  10     1515.27     1518.13    113.31 o 
  20   0  10      626.09      716.07     83.97 o 
  22   0  10      184.94      127.16     45.54 o 
   1   1  10     6190.84     6487.96    108.96 o 
   3   1  10     2348.33     2457.95     78.63 o 
   5   1  10    21802.95    23692.53    577.11 o 
   7   1  10    30760.71    33848.50    863.29 o 
   9   1  10      125.69      142.79     13.32 o 
  11   1  10     1427.92     1598.08     61.29 o 
  13   1  10        8.36       72.49     14.90 o 
  15   1  10     2778.58     2615.99    122.58 o 
  17   1  10       81.54      104.19     16.32 o 
  19   1  10       13.40       20.03     15.41 o 
  21   1  10       52.10       71.18     29.50 o 
   0   2  10        5.59        4.99     21.46 o 
   2   2  10      110.82       81.08     12.69 o 
   4   2  10    23070.00    22777.75    798.46 o 
   6   2  10        1.00       16.91     18.38 o 
   8   2  10     1845.11     1850.20     58.85 o 
  10   2  10       58.41       59.03     16.40 o 
  12   2  10        6.44       15.18     14.08 o 
  14   2  10     1840.60     1556.67     82.23 o 
  16   2  10      325.34      359.94     27.94 o 
  18   2  10      102.00      137.59     23.18 o 
  20   2  10      870.84      723.70     45.58 o 
  22   2  10       56.80       59.57     50.19 o 
   1   3  10      440.69      497.29     23.09 o 
   3   3  10    13930.12    15874.01    452.63 o 
   5   3  10    23518.57    26517.61    836.55 o 
   7   3  10    23620.04    27533.81    690.98 o 
   9   3  10       96.07       99.73     14.45 o 
  11   3  10       13.66       20.35     15.49 o 
  13   3  10     1014.02     1021.65     46.40 o 
  15   3  10      530.14      465.93     31.99 o 
  17   3  10       18.06       38.67     14.48 o 
  19   3  10       19.71        2.47     18.63 o 
  21   3  10      108.91       42.38     30.13 o 
   0   4  10     1879.21     1589.23     53.17 o 
   2   4  10        6.39      -10.68     10.68 o 
   4   4  10      284.08      306.03     16.77 o 
   6   4  10      258.61      372.60     21.15 o 
   8   4  10     3247.07     2979.93    126.44 o 
  10   4  10     1418.17     1402.88     65.21 o 
  12   4  10      128.58      197.19     16.63 o 
  14   4  10     1522.42     1473.12     61.67 o 
  16   4  10      405.65      402.74     31.96 o 
  18   4  10       61.04       61.03     26.17 o 
  20   4  10        6.69       39.72     18.88 o 
  22   4  10        0.85      -17.18     42.09 o 
   1   5  10        2.59        0.29     11.16 o 
   3   5  10     6813.45     7854.61    197.17 o 
   5   5  10    11576.95    11485.27    416.60 o 
   7   5  10     2901.08     2889.04    113.74 o 
   9   5  10     2180.11     2280.58     77.27 o 
  11   5  10     3795.28     3626.50    120.69 o 
  13   5  10      773.58      812.44     40.19 o 
  15   5  10     2928.34     2893.61    137.20 o 
  17   5  10     1987.01     1715.88     87.29 o 
  19   5  10       26.39       24.52     20.65 o 
  21   5  10       31.56       43.23     24.60 o 
   0   6  10     9391.92     9092.96    297.56 o 
   2   6  10      698.47      685.72     30.30 o 
   4   6  10    72725.88    80580.24   2593.59 o 
   6   6  10      148.97       79.99     21.39 o 
   8   6  10     8060.46     8891.59    250.13 o 
  10   6  10       18.99       21.29     16.53 o 
  12   6  10      834.52      942.44     47.13 o 
  14   6  10     2606.93     2404.44    116.27 o 
  16   6  10       81.81       87.07     17.58 o 
  18   6  10      865.71      838.53     68.53 o 
  20   6  10     1104.17      908.03     80.02 o 
   1   7  10     4225.35     4163.69     93.72 o 
   3   7  10       20.51        8.15      8.39 o 
   5   7  10     4767.76     5291.73    189.86 o 
   7   7  10      935.50      690.67     30.13 o 
   9   7  10     1199.85     1090.53     41.68 o 
  11   7  10     3184.08     2919.61    130.38 o 
  13   7  10      207.02      245.72     31.73 o 
  15   7  10     1726.96     1748.18    100.98 o 
  17   7  10      179.53      103.18     23.36 o 
  19   7  10      195.91      112.40     41.03 o 
  21   7  10        1.79       38.09     21.48 o 
   0   8  10      680.37      705.06     38.19 o 
   2   8  10     1017.19      756.44     35.59 o 
   4   8  10    17283.65    18725.63    650.77 o 
   6   8  10      101.68       51.48     20.42 o 
   8   8  10     6139.14     5878.92    193.15 o 
  10   8  10      192.74      143.69     14.86 o 
  12   8  10      259.30      222.33     26.67 o 
  14   8  10       11.22       71.39     16.85 o 
  16   8  10     1396.49     1399.35     73.22 o 
  18   8  10       14.30       43.08     31.28 o 
  20   8  10      317.25      319.83     33.26 o 
   1   9  10      762.20      715.13     35.79 o 
   3   9  10      159.26      142.97      9.31 o 
   5   9  10     1557.33     1727.83     67.14 o 
   7   9  10     3088.64     3044.88    110.52 o 
   9   9  10      319.37      292.43     23.51 o 
  11   9  10      508.71      445.53     36.37 o 
  13   9  10        2.15       51.25     21.06 o 
  15   9  10     1332.40     1258.17     74.13 o 
  17   9  10      555.61      557.55     43.13 o 
  19   9  10       91.50       98.47     29.08 o 
   0  10  10      196.61      124.68     20.55 o 
   2  10  10     1203.18     1403.61     48.07 o 
   4  10  10     1696.74     2127.92     63.20 o 
   6  10  10      669.46      691.43     34.47 o 
   8  10  10      865.22      741.58     40.20 o 
  10  10  10      685.64      555.01     33.85 o 
  12  10  10      179.39      142.65     20.38 o 
  14  10  10       79.99       92.87     21.32 o 
  16  10  10      317.67      257.72     33.78 o 
  18  10  10      585.59      558.85     48.62 o 
  20  10  10       71.98       34.47     33.76 o 
   1  11  10      234.91      165.97     11.55 o 
   3  11  10      772.49      770.25     32.02 o 
   5  11  10      114.47      119.30     14.37 o 
   7  11  10      124.66      152.37     25.92 o 
   9  11  10      116.72       86.26     21.98 o 
  11  11  10      446.56      430.75     31.02 o 
  13  11  10      301.87      273.94     30.73 o 
  15  11  10       66.40      115.95     25.57 o 
  17  11  10        0.72       75.16     31.02 o 
  19  11  10       18.41        4.98     25.37 o 
   0  12  10     4957.52     4687.71    146.63 o 
   2  12  10      389.17      298.66     20.10 o 
   4  12  10     6213.61     6808.59    233.26 o 
   6  12  10      130.21      111.30     16.30 o 
   8  12  10     4766.45     5812.00    300.74 o 
  10  12  10     1069.99      954.18     56.94 o 
  12  12  10      114.28       82.01     41.18 o 
  14  12  10        1.55       28.40     35.99 o 
  16  12  10       77.97      183.56     36.73 o 
  18  12  10      176.93      198.24     29.76 o 
   1  13  10      179.78      215.73     14.11 o 
   3  13  10       17.81       18.40     10.82 o 
   5  13  10      703.16      743.39     46.12 o 
   7  13  10      876.42      982.11     54.50 o 
   9  13  10      773.70      859.18     54.12 o 
  11  13  10     2804.67     2945.31    145.31 o 
  13  13  10      661.73      832.91     49.97 o 
  15  13  10      617.39      641.78     41.20 o 
  17  13  10      152.81      195.70     31.76 o 
   0  14  10     1454.58     1333.30     74.81 o 
   2  14  10       14.49       19.96     11.75 o 
   4  14  10     1860.88     1903.20    104.48 o 
   6  14  10     1599.38     1448.12     90.28 o 
   8  14  10     2165.31     2161.81     98.48 o 
  10  14  10      276.39      247.59     28.26 o 
  12  14  10        0.57       -6.03     27.69 o 
  14  14  10        9.69       52.80     24.82 o 
  16  14  10      209.96      229.30     36.37 o 
   1  15  10     1351.26     1251.94     52.20 o 
   3  15  10      430.75      357.03     28.29 o 
   5  15  10      222.24      131.14     18.12 o 
   7  15  10        0.37       14.54     17.42 o 
   9  15  10        1.46      -19.36     19.36 o 
  11  15  10      134.38      114.27     27.44 o 
  13  15  10        0.08       66.72     28.30 o 
  15  15  10      215.04      168.80     22.14 o 
   0  16  10      434.86      391.17     37.17 o 
   2  16  10      546.67      458.81     29.47 o 
   4  16  10      104.31       59.42     13.25 o 
   6  16  10        0.05       59.35     15.75 o 
   8  16  10        1.91        2.66     15.78 o 
  10  16  10      485.72      506.45     52.06 o 
  12  16  10       63.48       65.35     24.19 o 
  14  16  10        4.75       13.26     22.01 o 
  16  16  10       35.19       52.77     26.99 o 
   1  17  10      432.95      352.50     26.18 o 
   3  17  10        0.26       48.24     17.80 o 
   5  17  10       15.87       29.25     18.31 o 
   7  17  10       31.70       19.56     18.33 o 
   9  17  10       61.86       78.52     23.47 o 
  11  17  10      122.07       73.50     21.03 o 
  13  17  10      112.82      140.61     23.04 o 
  15  17  10       61.44       70.83     32.53 o 
   0  18  10      269.73      196.09     29.50 o 
   2  18  10      246.59      192.45     29.83 o 
   4  18  10      457.40      537.34     31.11 o 
   6  18  10      448.02      431.49     31.52 o 
   8  18  10      134.69      108.30     30.14 o 
  10  18  10      230.62      243.41     32.73 o 
  12  18  10       16.36       65.77     36.27 o 
   1  19  10       37.67       42.53     14.22 o 
   3  19  10        0.52       10.88     15.81 o 
   5  19  10        0.00       52.55     13.63 o 
   7  19  10      158.61      150.39     35.46 o 
   9  19  10       44.30       53.52     18.11 o 
  11  19  10        1.89       47.82     44.52 o 
   0  20  10      500.90      635.01     54.57 o 
   2  20  10        0.36       40.14     24.05 o 
   4  20  10      232.59      275.97     27.21 o 
   6  20  10      129.21      143.12     38.69 o 
   8  20  10      169.98      234.55     27.49 o 
  10  20  10       42.07      111.29     21.53 o 
   1  21  10        0.79       58.95     16.43 o 
   3  21  10       54.29       40.18     23.66 o 
   5  21  10        5.16       96.13     25.94 o 
   7  21  10       69.81       73.21     21.38 o 
   9  21  10       54.85       79.42     32.74 o 
   0  22  10       18.83      -23.05     35.08 o 
   2  22  10       64.16       59.27     28.34 o 
   4  22  10       32.23       39.31     26.65 o 
   6  22  10        8.41      149.43     60.20 o 
   2   1  11     1655.92     1380.85     49.46 o 
   4   1  11     1319.68     1305.33     80.75 o 
   6   1  11    12485.59    12676.46    333.30 o 
   8   1  11    11170.05    10866.61    369.75 o 
  10   1  11      355.69      279.28     18.10 o 
  12   1  11      322.68      265.25     17.21 o 
  14   1  11      113.80       93.11     13.28 o 
  16   1  11      623.57      712.91     51.46 o 
  18   1  11      989.61      854.18     44.94 o 
  20   1  11       32.71       59.66     15.41 o 
  22   1  11       42.09       47.81     28.73 o 
   1   2  11     2856.50     3436.63     89.35 o 
   3   2  11    10216.98    10854.65    275.58 o 
   5   2  11    11631.46    11632.56    322.75 o 
   7   2  11      874.40     1190.35     40.03 o 
   9   2  11      603.97      592.89     25.54 o 
  11   2  11       16.82       -2.88     13.47 o 
  13   2  11      522.24      436.08     23.88 o 
  15   2  11      102.29      139.57     21.40 o 
  17   2  11     1547.56     1601.45     78.56 o 
  19   2  11        0.29        6.92     16.09 o 
  21   2  11      844.40      779.02     60.56 o 
   2   3  11    18267.11    20853.46    527.34 o 
   4   3  11      984.50     1037.70     38.35 o 
   6   3  11     9937.79     9835.68    202.17 o 
   8   3  11       36.14       29.04     12.35 o 
  10   3  11     1359.90     1027.34     44.77 o 
  12   3  11        7.99       30.20     11.37 o 
  14   3  11      217.06      172.34     19.48 o 
  16   3  11     1309.13     1207.10     55.52 o 
  18   3  11     1025.72      980.33     55.22 o 
  20   3  11       20.91       46.39     17.19 o 
   1   4  11     2891.43     2895.13     58.18 o 
   3   4  11     5737.19     5758.07    184.64 o 
   5   4  11     1091.72     1265.52     40.43 o 
   7   4  11      246.84      199.63     13.25 o 
   9   4  11     3014.21     3060.90     98.75 o 
  11   4  11      104.70       91.05     13.52 o 
  13   4  11     2671.13     2671.75    105.96 o 
  15   4  11      230.93      279.39     26.34 o 
  17   4  11      275.91      268.04     25.25 o 
  19   4  11      235.64      212.76     27.86 o 
  21   4  11      414.33      403.37     64.92 o 
   2   5  11     5945.51     5849.31    167.22 o 
   4   5  11      730.57     1067.84     44.32 o 
   6   5  11     4390.66     4242.63    110.82 o 
   8   5  11      130.12       74.96     19.18 o 
  10   5  11     5621.39     5976.70    203.11 o 
  12   5  11     3217.91     3556.79    147.88 o 
  14   5  11      281.34      300.61     28.00 o 
  16   5  11      186.87      134.39     35.09 o 
  18   5  11      423.37      440.43     32.06 o 
  20   5  11        0.55        8.64     30.07 o 
   1   6  11     4525.88     5098.31     87.39 o 
   3   6  11     3877.24     4370.08    117.35 o 
   5   6  11       74.82       14.51     17.35 o 
   7   6  11       45.12       75.16     18.79 o 
   9   6  11     1571.02     1563.06     50.29 o 
  11   6  11        8.01       23.27     15.31 o 
  13   6  11      609.23      555.09     40.27 o 
  15   6  11       69.69      122.78     21.42 o 
  17   6  11      159.63      164.94     31.64 o 
  19   6  11      149.16      124.10     28.35 o 
  21   6  11       18.50       65.10     21.79 o 
   2   7  11    10545.99    11197.36    266.32 o 
   4   7  11     3553.50     3737.89    104.94 o 
   6   7  11      268.75      293.70     26.41 o 
   8   7  11      399.78      402.08     25.53 o 
  10   7  11      264.73      318.63     20.90 o 
  12   7  11      384.54      322.27     26.35 o 
  14   7  11      746.18      757.17     48.17 o 
  16   7  11      838.10      684.65     50.49 o 
  18   7  11      217.94      267.60     34.01 o 
  20   7  11       31.24       69.96     23.50 o 
   1   8  11     1176.70      939.51     52.42 o 
   3   8  11      390.79      409.44     19.94 o 
   5   8  11     2344.47     1990.65     72.05 o 
   7   8  11      334.53      342.02     25.36 o 
   9   8  11      922.56      875.59     44.74 o 
  11   8  11       19.15       58.70     19.40 o 
  13   8  11      213.19      181.44     27.38 o 
  15   8  11       15.16       28.44     15.74 o 
  17   8  11       19.16       34.05     22.74 o 
  19   8  11      387.58      380.16     32.94 o 
   2   9  11    14908.61    13970.75    335.55 o 
   4   9  11      132.92       57.45     14.38 o 
   6   9  11     5249.37     5093.29    174.22 o 
   8   9  11     5112.71     4914.57    158.40 o 
  10   9  11      825.42      729.63     45.16 o 
  12   9  11     1206.46     1231.26     64.68 o 
  14   9  11       52.39       58.66     17.97 o 
  16   9  11      607.06      599.67     46.35 o 
  18   9  11     1304.04     1170.43     86.59 o 
  20   9  11       32.00       47.41     20.83 o 
   1  10  11     2267.36     2430.52     52.88 o 
   3  10  11      183.78      177.15     12.67 o 
   5  10  11     5619.86     6062.17    273.04 o 
   7  10  11     1510.83     1397.87     81.91 o 
   9  10  11      540.89      464.19     31.57 o 
  11  10  11      250.57      253.96     27.65 o 
  13  10  11     1232.41     1226.61     62.81 o 
  15  10  11       10.78        2.11     25.93 o 
  17  10  11       42.96       82.16     24.87 o 
  19  10  11      127.73       90.63     23.78 o 
   2  11  11     6264.13     6550.84    159.19 o 
   4  11  11       14.56        3.33     13.74 o 
   6  11  11      712.45      708.37     41.98 o 
   8  11  11       23.66       27.13     21.04 o 
  10  11  11       78.27      114.73     23.46 o 
  12  11  11        0.01       25.69     30.88 o 
  14  11  11     1012.41     1012.65     51.71 o 
  16  11  11      469.06      432.05     33.08 o 
  18  11  11       22.35       70.06     24.32 o 
   1  12  11       29.20       22.78     14.05 o 
   3  12  11      487.74      412.78     22.70 o 
   5  12  11       38.20       38.55     14.60 o 
   7  12  11      339.80      283.90     24.71 o 
   9  12  11      272.88      256.11     25.38 o 
  11  12  11      898.96      852.03     55.82 o 
  13  12  11        0.68       51.08     35.18 o 
  15  12  11       59.42       57.80     27.16 o 
  17  12  11        0.81       99.83     35.82 o 
   2  13  11     1258.97     1133.37     49.53 o 
   4  13  11        7.75       23.59     14.30 o 
   6  13  11       16.60       24.70     17.38 o 
   8  13  11       18.11        7.67     22.76 o 
  10  13  11      515.84      487.67     36.04 o 
  12  13  11      495.54      512.78     44.13 o 
  14  13  11      595.85      663.02     45.60 o 
  16  13  11      769.15      744.13     59.74 o 
  18  13  11       11.47      155.34     29.87 o 
   1  14  11      721.23      614.36     31.24 o 
   3  14  11      963.36      921.67     39.00 o 
   5  14  11      568.80      561.19     37.57 o 
   7  14  11     1674.55     1940.59    109.07 o 
   9  14  11      112.49      145.71     24.94 o 
  11  14  11        4.59        1.61     24.43 o 
  13  14  11       96.52      116.16     26.40 o 
  15  14  11       36.76       79.24     25.67 o 
  17  14  11       21.57       53.46     26.83 o 
   2  15  11      220.08      258.09     18.85 o 
   4  15  11      170.56      153.84     21.77 o 
   6  15  11      782.96      760.37     43.89 o 
   8  15  11      579.74      612.15     40.64 o 
  10  15  11       89.31       80.97     24.92 o 
  12  15  11       76.81       56.58     26.88 o 
  14  15  11      754.12      839.25     62.43 o 
  16  15  11        1.29       71.94     20.53 o 
   1  16  11       98.35       71.95     12.44 o 
   3  16  11        5.18       45.83     25.75 o 
   5  16  11      183.97       99.94     21.78 o 
   7  16  11       39.45       41.65     31.99 o 
   9  16  11       18.13       56.73     31.51 o 
  11  16  11        9.25       52.62     23.78 o 
  13  16  11        0.16       62.19     23.61 o 
  15  16  11       65.83       94.81     24.04 o 
   2  17  11       82.50      129.61     20.50 o 
   4  17  11       95.42       66.96     20.16 o 
   6  17  11      181.47      200.47     28.21 o 
   8  17  11      442.60      463.38     36.51 o 
  10  17  11       15.09       14.23     28.98 o 
  12  17  11        1.84       46.69     25.55 o 
  14  17  11      373.11      449.60     36.63 o 
   1  18  11        6.50       23.54     14.91 o 
   3  18  11       36.43       27.52     17.37 o 
   5  18  11        0.02       27.73     17.27 o 
   7  18  11      166.19      150.06     20.66 o 
   9  18  11       86.15       94.48     22.90 o 
  11  18  11        3.74       70.89     23.67 o 
  13  18  11       20.15       51.00     33.38 o 
   2  19  11       83.54       59.55     13.37 o 
   4  19  11       21.06       15.99     29.64 o 
   6  19  11       25.05       41.93     19.05 o 
   8  19  11      142.60      219.38     30.66 o 
  10  19  11        2.88       45.84     36.53 o 
  12  19  11        4.69       -4.29     23.44 o 
   1  20  11        8.42       20.04     21.16 o 
   3  20  11        0.16       30.89     20.80 o 
   5  20  11        6.26       34.08     23.11 o 
   7  20  11       16.71       37.48     27.55 o 
   9  20  11       25.47       27.89     22.33 o 
   2  21  11       79.77       52.58     23.38 o 
   4  21  11        6.12        1.88     15.62 o 
   6  21  11       11.05       54.90     29.63 o 
   8  21  11       18.53       67.86     23.26 o 
   1  22  11        1.98       12.28     26.23 o 
   3  22  11        0.47       73.69     32.53 o 
   5  22  11       32.09       48.89     26.87 o 
   0   0  12    17780.62    20270.47   1093.79 o 
   2   0  12    16901.79    16965.17    662.88 o 
   4   0  12    69234.04    77634.66   3426.89 o 
   6   0  12      751.61      698.98     41.44 o 
   8   0  12     1126.72     1003.49     57.62 o 
  10   0  12     1576.71     1510.31     78.66 o 
  12   0  12     1604.63     1471.06    105.05 o 
  14   0  12      587.97      459.00     44.03 o 
  16   0  12     2617.76     2463.80    180.09 o 
  18   0  12       10.42       49.75     26.42 o 
  20   0  12      536.25      485.56     52.49 o 
   1   1  12     5425.61     6191.34    154.27 o 
   3   1  12    15415.70    16407.53    449.86 o 
   5   1  12    32943.21    39880.06   1002.65 o 
   7   1  12      460.14      477.21     25.69 o 
   9   1  12      669.53      555.52     26.61 o 
  11   1  12      298.39      267.44     19.48 o 
  13   1  12      329.89      466.51     26.90 o 
  15   1  12      490.54      430.93     25.56 o 
  17   1  12      715.65      747.10     48.51 o 
  19   1  12       36.76       25.37     31.36 o 
  21   1  12        0.75       24.94     41.87 o 
   0   2  12     4446.07     3911.57    144.66 o 
   2   2  12     6480.33     6469.87    174.34 o 
   4   2  12     7859.33     9109.81    238.12 o 
   6   2  12        5.45       13.52     14.43 o 
   8   2  12      359.26      316.85     18.68 o 
  10   2  12     2070.92     1996.16     85.44 o 
  12   2  12     1153.93     1082.94     41.76 o 
  14   2  12       85.88      103.45     29.60 o 
  16   2  12      102.51      123.60     21.49 o 
  18   2  12      109.15      106.86     21.65 o 
  20   2  12       35.37        9.21     24.20 o 
   1   3  12     2657.53     3025.18     88.63 o 
   3   3  12     3111.48     3289.62     89.98 o 
   5   3  12      832.35      645.19     29.85 o 
   7   3  12    10136.92    10364.20    225.61 o 
   9   3  12      446.61      447.41     23.78 o 
  11   3  12       24.69        2.78     16.98 o 
  13   3  12     4336.17     5335.74    199.96 o 
  15   3  12        3.90       35.66     23.03 o 
  17   3  12        2.55       48.00     13.43 o 
  19   3  12       31.62       16.97     23.75 o 
  21   3  12       79.21      153.60     36.37 o 
   0   4  12     7044.76     6671.43    217.52 o 
   2   4  12        8.24        2.99     10.15 o 
   4   4  12     4344.12     5459.48    165.06 o 
   6   4  12      568.46      686.13     30.55 o 
   8   4  12     1142.83     1178.37     58.20 o 
  10   4  12     6861.30     7220.21    233.79 o 
  12   4  12      536.61      514.82     30.76 o 
  14   4  12     2920.14     2661.07    130.99 o 
  16   4  12      135.91      128.96     22.90 o 
  18   4  12        2.95       29.07     19.30 o 
  20   4  12      147.31       87.40     36.22 o 
   1   5  12      663.29      506.22     22.42 o 
   3   5  12     5484.26     6213.57    146.92 o 
   5   5  12    11526.04    12922.39    393.69 o 
   7   5  12     3535.32     3567.02    106.30 o 
   9   5  12     3076.91     3360.41    109.15 o 
  11   5  12     1517.74     1492.47     63.86 o 
  13   5  12      105.39       81.98     19.32 o 
  15   5  12     1637.59     1681.14     77.03 o 
  17   5  12      404.72      336.59     39.01 o 
  19   5  12      270.38      180.24     30.31 o 
  21   5  12       22.06       36.87     22.57 o 
   0   6  12    22402.10    27174.12    750.41 o 
   2   6  12      752.07      773.89     31.85 o 
   4   6  12     9581.11     9248.48    286.62 o 
   6   6  12     2484.90     2767.00     81.87 o 
   8   6  12      811.34      769.22     37.04 o 
  10   6  12     8865.34     9397.89    277.30 o 
  12   6  12     2148.16     2534.23    108.08 o 
  14   6  12      196.43      225.88     24.05 o 
  16   6  12       16.68       17.13     34.65 o 
  18   6  12       31.59       74.58     25.99 o 
  20   6  12      215.65      244.21     32.61 o 
   1   7  12     7789.32     8677.81    143.68 o 
   3   7  12     2562.06     2900.32    107.01 o 
   5   7  12     6634.58     6909.73    218.94 o 
   7   7  12     2124.68     2187.41     58.99 o 
   9   7  12      819.99      823.91     39.11 o 
  11   7  12        6.72       33.14     20.74 o 
  13   7  12     1021.01     1065.51     55.37 o 
  15   7  12      171.65      192.45     25.24 o 
  17   7  12      307.82      271.22     32.47 o 
  19   7  12      423.90      447.76     42.93 o 
   0   8  12      350.74      406.61     27.39 o 
   2   8  12     1774.53     1577.90     65.76 o 
   4   8  12      575.02      687.44     34.09 o 
   6   8  12     6223.07     7108.34    293.35 o 
   8   8  12     4161.79     4126.31     92.50 o 
  10   8  12      369.97      369.18     28.18 o 
  12   8  12      722.74      798.33     39.96 o 
  14   8  12      506.88      543.40     39.92 o 
  16   8  12      170.80      188.14     26.71 o 
  18   8  12       55.84      148.08     30.60 o 
  20   8  12      311.02      331.31     33.79 o 
   1   9  12     3083.31     3196.16    112.85 o 
   3   9  12      598.49      688.94     32.19 o 
   5   9  12      131.72      157.51     18.14 o 
   7   9  12     4433.04     4384.71    161.79 o 
   9   9  12       26.50       47.24     20.64 o 
  11   9  12     3878.70     4126.44    152.88 o 
  13   9  12      203.43      209.88     26.80 o 
  15   9  12       10.94       64.71     28.29 o 
  17   9  12       20.59       53.98     37.87 o 
  19   9  12      119.58      187.16     30.46 o 
   0  10  12     1443.07     1527.44     77.34 o 
   2  10  12     2645.04     2571.83     83.74 o 
   4  10  12      857.85      993.35     46.02 o 
   6  10  12     1390.87     1228.01     61.04 o 
   8  10  12       32.45       38.50     19.36 o 
  10  10  12     1596.48     1508.14     73.09 o 
  12  10  12      357.57      355.84     38.10 o 
  14  10  12       30.63       24.46     23.55 o 
  16  10  12      369.25      401.12     44.10 o 
  18  10  12       27.30       66.65     30.32 o 
   1  11  12     1473.41     1448.12     46.56 o 
   3  11  12      756.90      771.71     34.69 o 
   5  11  12      896.98      902.71     52.90 o 
   7  11  12      410.23      418.78     41.13 o 
   9  11  12      929.08      894.16     52.28 o 
  11  11  12        9.65       13.53     20.56 o 
  13  11  12      429.25      364.94     32.97 o 
  15  11  12      119.64      107.16     35.95 o 
  17  11  12       46.30       63.07     26.76 o 
  19  11  12      176.64      140.64     23.86 o 
   0  12  12      230.39      246.72     25.30 o 
   2  12  12       57.99        6.07     12.06 o 
   4  12  12       62.60       95.94     21.29 o 
   6  12  12     1402.91     1473.91     63.80 o 
   8  12  12     2128.17     1958.04    100.38 o 
  10  12  12      500.57      538.51     51.85 o 
  12  12  12       74.55       99.12     25.64 o 
  14  12  12      135.25       78.38     24.13 o 
  16  12  12       44.36       66.43     28.52 o 
  18  12  12        7.22        6.03     22.23 o 
   1  13  12     3794.39     3764.11    128.01 o 
   3  13  12      225.28      162.10     19.79 o 
   5  13  12      341.91      382.01     31.23 o 
   7  13  12     2130.30     1973.11     76.22 o 
   9  13  12      257.07      131.10     16.33 o 
  11  13  12       31.31       65.43     23.32 o 
  13  13  12      637.53      700.56     40.54 o 
  15  13  12       44.18       97.80     34.17 o 
  17  13  12      114.24      137.93     28.29 o 
   0  14  12       13.34       44.63     18.05 o 
   2  14  12      831.14      761.09     43.60 o 
   4  14  12      100.35      107.05     17.75 o 
   6  14  12      563.63      580.56     48.81 o 
   8  14  12     2733.25     2767.55    154.08 o 
  10  14  12       33.55       43.18     22.88 o 
  12  14  12        8.05        5.52     26.70 o 
  14  14  12      143.31      149.44     26.53 o 
  16  14  12       33.50       81.04     36.71 o 
   1  15  12      566.89      536.77     33.78 o 
   3  15  12      550.38      534.41     32.52 o 
   5  15  12      295.34      257.50     24.11 o 
   7  15  12      659.54      703.25     54.40 o 
   9  15  12      718.90      824.92     54.95 o 
  11  15  12      123.69       82.76     21.74 o 
  13  15  12        0.58       65.75     21.57 o 
  15  15  12        0.82       69.91     20.69 o 
   0  16  12        0.54       16.79     13.65 o 
   2  16  12      696.30      668.82     37.16 o 
   4  16  12      173.01      145.90     21.08 o 
   6  16  12        4.53       29.14     17.34 o 
   8  16  12       86.80       56.81     29.98 o 
  10  16  12      122.35      113.03     21.18 o 
  12  16  12       20.99       16.43     28.41 o 
  14  16  12        2.42       35.90     31.72 o 
   1  17  12      722.99      648.92     39.98 o 
   3  17  12      159.49      121.67     22.98 o 
   5  17  12      150.60      113.28     20.72 o 
   7  17  12        7.27       84.15     28.09 o 
   9  17  12       20.89       96.87     30.42 o 
  11  17  12      124.86       73.30     34.80 o 
  13  17  12       67.03       57.98     16.81 o 
   0  18  12      511.36      511.81     43.64 o 
   2  18  12       31.54       71.32     16.34 o 
   4  18  12       28.40       33.00     26.86 o 
   6  18  12        3.98       38.38     28.01 o 
   8  18  12      134.43      164.61     28.17 o 
  10  18  12       12.48       26.55     22.86 o 
  12  18  12       26.74       45.20     20.74 o 
   1  19  12      331.57      349.09     31.18 o 
   3  19  12       99.29      112.04     20.62 o 
   5  19  12       21.83       60.52     27.90 o 
   7  19  12      120.88      160.53     30.30 o 
   9  19  12      304.77      316.63     26.21 o 
  11  19  12       32.08       41.75     22.27 o 
   0  20  12      229.48      454.58     40.62 o 
   2  20  12        1.09       18.38     23.46 o 
   4  20  12        0.08       54.58     10.79 o 
   6  20  12        0.97       56.81     26.69 o 
   8  20  12        7.05       61.65     22.73 o 
  10  20  12        5.33        2.47     28.89 o 
   1  21  12       62.60       74.92     31.05 o 
   3  21  12       17.87       73.27     27.14 o 
   5  21  12       97.94       78.72     24.49 o 
   7  21  12       86.70      116.46     38.25 o 
   0  22  12       61.44       42.77     37.23 o 
   2  22  12       12.70       30.18     29.77 o 
   4  22  12      107.31       64.43     24.42 o 
   2   1  13     3158.16     3995.56    115.47 o 
   4   1  13     4040.29     4482.12     97.80 o 
   6   1  13      763.48     1068.18     61.30 o 
   8   1  13     3960.95     4315.75     74.45 o 
  10   1  13     4199.24     4492.16    117.77 o 
  12   1  13       69.10       11.77     17.15 o 
  14   1  13     1628.48     1633.38     93.43 o 
  16   1  13       11.77        3.43     19.63 o 
  18   1  13       25.49       15.55     18.79 o 
  20   1  13        0.61      110.18     26.91 o 
   1   2  13     1112.15     1127.02     37.25 o 
   3   2  13     3170.14     2969.08     92.33 o 
   5   2  13     3240.04     3410.32     90.96 o 
   7   2  13     3941.84     4212.93    106.57 o 
   9   2  13    17057.44    17716.88    455.02 o 
  11   2  13    15346.88    16613.24    500.04 o 
  13   2  13      613.83      603.64     45.76 o 
  15   2  13        0.64       19.98     24.03 o 
  17   2  13      491.42      533.78     43.73 o 
  19   2  13       25.39       19.24     26.15 o 
  21   2  13     1216.06     1088.76    116.25 o 
   2   3  13      878.63     1524.47     43.68 o 
   4   3  13     6497.44     6991.43    219.51 o 
   6   3  13      294.68      159.60     14.35 o 
   8   3  13       22.66       34.06     12.15 o 
  10   3  13    15080.31    15673.57    468.69 o 
  12   3  13      195.99      213.80     24.46 o 
  14   3  13       77.87       96.56     18.29 o 
  16   3  13      263.02      325.37     29.11 o 
  18   3  13      118.96      115.91     22.40 o 
  20   3  13        6.61       60.09     23.15 o 
   1   4  13     2744.41     3093.68     94.90 o 
   3   4  13    30384.94    34704.40   1105.79 o 
   5   4  13    15804.05    19934.71    594.80 o 
   7   4  13     3043.91     2940.08     82.96 o 
   9   4  13     7006.14     7330.65    244.90 o 
  11   4  13      519.06      490.44     31.65 o 
  13   4  13     6177.98     6898.93    208.65 o 
  15   4  13      706.41      659.49     47.92 o 
  17   4  13      491.02      568.97     40.05 o 
  19   4  13      228.64      204.82     34.58 o 
  21   4  13     1722.05     1704.85    140.99 o 
   2   5  13      725.53      541.45     26.88 o 
   4   5  13      186.34      182.84     12.96 o 
   6   5  13      166.21      132.18     14.55 o 
   8   5  13     3761.84     4078.93    107.23 o 
  10   5  13     5606.08     5674.33    165.01 o 
  12   5  13      652.49      575.76     33.21 o 
  14   5  13      772.04      844.63     65.12 o 
  16   5  13        5.15       -5.40     21.53 o 
  18   5  13      182.75      176.68     27.16 o 
  20   5  13       33.01       70.46     26.09 o 
   1   6  13     7079.59     6754.99    127.99 o 
   3   6  13       73.94      114.02     11.70 o 
   5   6  13     8428.95     8432.44    261.38 o 
   7   6  13     1106.59     1010.38     46.21 o 
   9   6  13     1611.31     1493.27     65.17 o 
  11   6  13     6350.21     6932.40    242.30 o 
  13   6  13     1759.15     1809.27     93.68 o 
  15   6  13      522.36      489.77     39.87 o 
  17   6  13        0.27       37.01     29.29 o 
  19   6  13       74.70       90.85     30.18 o 
   2   7  13     1223.82     1231.74     44.29 o 
   4   7  13     2351.50     2492.36     74.82 o 
   6   7  13      130.18      112.63     16.00 o 
   8   7  13      110.59      129.46     15.78 o 
  10   7  13      190.37      171.62     23.04 o 
  12   7  13     3365.33     3733.35    107.73 o 
  14   7  13        4.78        5.87     34.63 o 
  16   7  13        0.54      -12.28     24.43 o 
  18   7  13        8.35       36.91     28.03 o 
  20   7  13       78.15      110.16     25.66 o 
   1   8  13      749.07      828.80     43.64 o 
   3   8  13     1021.02     1019.47     47.01 o 
   5   8  13     2297.68     2455.91     94.42 o 
   7   8  13     2591.11     2729.84     82.43 o 
   9   8  13     4374.44     4211.63     94.31 o 
  11   8  13      608.28      605.88     39.99 o 
  13   8  13        7.73       93.15     17.20 o 
  15   8  13      495.92      426.96     32.50 o 
  17   8  13       80.76      117.20     28.80 o 
  19   8  13        4.03       30.30     29.01 o 
   2   9  13     2487.26     2471.35     79.39 o 
   4   9  13       56.03       22.36     16.77 o 
   6   9  13     2072.76     1848.71     78.21 o 
   8   9  13     1605.30     1649.29     62.35 o 
  10   9  13     5289.70     5544.60    159.56 o 
  12   9  13      407.21      429.78     29.53 o 
  14   9  13      330.54      463.20     37.96 o 
  16   9  13       51.60       78.86     23.44 o 
  18   9  13      336.05      316.55     31.90 o 
   1  10  13       14.85       38.68     11.67 o 
   3  10  13     4775.44     5256.41    184.57 o 
   5  10  13     4570.54     4887.86    180.25 o 
   7  10  13    11076.69    11338.35    417.10 o 
   9  10  13      695.49      676.71     42.21 o 
  11  10  13      642.89      659.97     45.49 o 
  13  10  13      378.87      453.18     35.44 o 
  15  10  13       63.06       75.45     29.17 o 
  17  10  13        0.17       21.40     15.05 o 
  19  10  13       44.84       63.98     26.24 o 
   2  11  13     3285.96     3005.38    109.10 o 
   4  11  13        0.80       14.27     18.34 o 
   6  11  13        5.89       34.80     20.15 o 
   8  11  13      698.08      691.61     44.11 o 
  10  11  13      802.99      912.81     50.60 o 
  12  11  13      210.27      279.36     31.44 o 
  14  11  13      423.45      469.24     36.22 o 
  16  11  13       15.64       98.15     27.23 o 
  18  11  13       14.88       56.19     29.43 o 
   1  12  13      297.15      203.93     15.39 o 
   3  12  13     1479.99     1585.30     63.18 o 
   5  12  13     3410.18     3805.88    151.97 o 
   7  12  13        0.77       -0.68     21.77 o 
   9  12  13     1960.71     1949.57     87.55 o 
  11  12  13      424.07      422.93     36.44 o 
  13  12  13       92.78       96.59     22.23 o 
  15  12  13      279.88      340.73     31.24 o 
  17  12  13        6.99       46.07     29.59 o 
   2  13  13      986.89     1030.55     52.88 o 
   4  13  13       11.86       45.26     20.54 o 
   6  13  13       41.52       13.11     16.53 o 
   8  13  13     1122.95     1089.52     58.73 o 
  10  13  13     1091.60     1091.35     58.46 o 
  12  13  13        2.04       53.29     28.54 o 
  14  13  13      119.90      150.76     33.26 o 
  16  13  13       65.34       77.26     29.68 o 
   1  14  13      362.31      356.16     28.79 o 
   3  14  13     1153.71     1189.02     48.44 o 
   5  14  13     1550.11     1800.17     78.42 o 
   7  14  13      993.64      914.48     50.63 o 
   9  14  13       53.02       64.38     32.26 o 
  11  14  13        6.66       57.27     26.31 o 
  13  14  13       53.86       39.82     30.17 o 
  15  14  13       97.31      151.70     24.63 o 
   2  15  13        9.06       25.09     15.41 o 
   4  15  13       13.57       35.01     22.78 o 
   6  15  13      302.39      404.76     33.41 o 
   8  15  13       44.68       81.16     23.33 o 
  10  15  13       15.23       62.64     37.91 o 
  12  15  13      109.31      114.57     25.43 o 
  14  15  13      243.28      378.91     44.15 o 
   1  16  13      235.13      232.78     24.65 o 
   3  16  13        4.83       19.58     17.38 o 
   5  16  13     1335.22     1302.48     58.82 o 
   7  16  13      303.80      313.52     36.11 o 
   9  16  13      266.95      245.22     34.78 o 
  11  16  13        1.17       15.78     22.19 o 
  13  16  13        0.10       69.85     38.27 o 
  15  16  13       89.40       95.92     28.45 o 
   2  17  13      136.61      133.40     20.80 o 
   4  17  13       50.80       54.39     27.81 o 
   6  17  13        3.65       55.49     23.48 o 
   8  17  13        0.00       12.23     30.75 o 
  10  17  13       44.73       73.97     22.97 o 
  12  17  13      120.64      131.55     29.83 o 
   1  18  13       13.07       47.58     21.92 o 
   3  18  13      393.65      384.93     30.85 o 
   5  18  13       41.86       59.69     23.58 o 
   7  18  13       96.68       96.94     31.49 o 
   9  18  13      543.38      588.01     41.47 o 
  11  18  13        5.71       57.97     27.33 o 
   2  19  13        5.42       13.28     21.18 o 
   4  19  13        2.82       32.14     25.73 o 
   6  19  13       27.59       51.19     28.83 o 
   8  19  13       10.42       83.36     18.30 o 
  10  19  13       30.24       60.19     25.04 o 
   1  20  13      120.81      120.95     23.97 o 
   3  20  13       18.59       60.03     25.14 o 
   5  20  13      282.98      229.68     34.20 o 
   7  20  13       62.37       78.33     36.99 o 
   9  20  13       34.18       61.18     20.67 o 
   2  21  13        1.98       44.60     33.57 o 
   4  21  13       14.36        6.38     28.38 o 
   6  21  13       46.12       47.96     21.88 o 
   1  22  13       81.99       78.74     31.62 o 
   3  22  13       23.83       17.31     27.33 o 
   0   0  14        2.87      -24.00     24.00 o 
   2   0  14     2088.29     2009.46    126.63 o 
   4   0  14     3065.02     4773.83    205.18 o 
   6   0  14     2209.02     2355.84     80.25 o 
   8   0  14     2683.81     2544.42    150.58 o 
  10   0  14      100.37      164.06     21.12 o 
  12   0  14    25551.94    27220.55   1308.79 o 
  14   0  14     1186.02     1129.02     87.08 o 
  16   0  14     2657.94     2467.20    215.25 o 
  18   0  14      215.77      342.80     48.21 o 
  20   0  14      641.39      492.72     73.35 o 
   1   1  14     2774.61     3507.25    110.74 o 
   3   1  14    29417.34    31888.69    932.87 o 
   5   1  14     3265.06     3706.51     99.88 o 
   7   1  14     2492.57     2384.05     95.91 o 
   9   1  14     3028.99     3018.25    107.65 o 
  11   1  14    18054.71    19014.22    619.19 o 
  13   1  14      104.42       52.22     14.87 o 
  15   1  14     1559.26     1571.63     81.22 o 
  17   1  14       64.45       49.33     18.13 o 
  19   1  14      321.13      399.26     33.91 o 
  21   1  14       48.49       77.00     25.74 o 
   0   2  14     3940.60     3741.23    189.39 o 
   2   2  14     3057.33     3908.11    101.28 o 
   4   2  14        1.01      -12.98     12.98 o 
   6   2  14     3299.28     3544.43     79.10 o 
   8   2  14      394.90      373.39     26.27 o 
  10   2  14       18.94       20.00     16.22 o 
  12   2  14      651.37      541.33     41.68 o 
  14   2  14     1021.78     1010.54     47.98 o 
  16   2  14       53.70       60.32     17.75 o 
  18   2  14        3.16       55.51     23.44 o 
  20   2  14       67.90       98.20     26.13 o 
   1   3  14      523.78      527.20     25.89 o 
   3   3  14    18065.91    22255.36    615.28 o 
   5   3  14      304.39      385.94     19.95 o 
   7   3  14      696.32      682.85     33.03 o 
   9   3  14      696.55      869.52     44.43 o 
  11   3  14       56.28      105.88     32.81 o 
  13   3  14      518.37      567.21     42.93 o 
  15   3  14       16.29       16.84     22.98 o 
  17   3  14       49.19       73.48     27.24 o 
  19   3  14       58.33       46.36     24.54 o 
  21   3  14      326.77      404.43     48.27 o 
   0   4  14      284.71      279.17     19.95 o 
   2   4  14     2948.72     3479.87     85.70 o 
   4   4  14     5519.78     6649.08    202.65 o 
   6   4  14     1050.20      912.21     40.72 o 
   8   4  14      310.20      383.97     32.92 o 
  10   4  14      128.73      173.17     24.75 o 
  12   4  14     6600.92     7128.78    174.98 o 
  14   4  14      325.81      314.48     38.89 o 
  16   4  14     1002.41      981.96     57.27 o 
  18   4  14       34.72       70.45     27.36 o 
  20   4  14        1.13      -30.69     31.79 o 
   1   5  14       70.33       12.78      9.89 o 
   3   5  14    19864.60    20791.70    703.76 o 
   5   5  14     1447.08     1618.24     55.63 o 
   7   5  14     3120.85     2957.28     86.06 o 
   9   5  14      811.78      835.46     40.38 o 
  11   5  14      833.01      959.34     48.00 o 
  13   5  14       88.28       64.24     17.25 o 
  15   5  14       49.07      100.25     24.27 o 
  17   5  14       38.14       75.14     18.27 o 
  19   5  14      322.07      423.31     48.07 o 
   0   6  14     3393.15     4387.21    121.48 o 
   2   6  14      220.75      218.83     12.30 o 
   4   6  14       34.43       28.50     13.00 o 
   6   6  14      342.67      326.81     23.31 o 
   8   6  14     2855.10     2826.45     87.28 o 
  10   6  14     1376.60     1375.77     61.99 o 
  12   6  14     3374.76     3623.18    120.78 o 
  14   6  14        9.23       45.74     23.50 o 
  16   6  14      575.60      636.10     37.59 o 
  18   6  14       16.27       70.07     39.50 o 
  20   6  14        1.15       53.62     27.18 o 
   1   7  14      313.19      301.23     15.08 o 
   3   7  14     4751.02     4610.71    136.47 o 
   5   7  14       19.28       34.26     18.32 o 
   7   7  14     2931.49     3518.65     81.39 o 
   9   7  14     2595.40     2485.51     89.25 o 
  11   7  14     2757.67     2829.64     96.71 o 
  13   7  14      139.90      154.34     24.41 o 
  15   7  14      709.28      746.38     51.40 o 
  17   7  14        0.87       21.84     21.48 o 
  19   7  14      458.88      448.52     52.32 o 
   0   8  14     1440.40     1301.70     82.07 o 
   2   8  14     2010.42     1888.17     66.48 o 
   4   8  14     2039.71     2029.90     57.52 o 
   6   8  14     1671.42     1822.35     82.39 o 
   8   8  14      175.38      224.63     19.63 o 
  10   8  14      310.83      211.43     25.23 o 
  12   8  14        8.35       73.30     20.34 o 
  14   8  14     1836.09     1586.01     69.63 o 
  16   8  14       18.26       51.78     22.84 o 
  18   8  14        8.11       27.81     21.06 o 
   1   9  14     2355.29     2234.31     65.34 o 
   3   9  14      653.92      707.28     37.78 o 
   5   9  14      127.60       71.67     13.92 o 
   7   9  14      697.25      725.20     37.72 o 
   9   9  14     2805.47     2848.22    113.04 o 
  11   9  14      437.33      391.48     30.71 o 
  13   9  14       47.42       91.78     24.05 o 
  15   9  14        3.54       -7.49     26.85 o 
  17   9  14       14.60       36.31     18.30 o 
  19   9  14       78.09       67.04     22.55 o 
   0  10  14     1849.03     1792.60     88.90 o 
   2  10  14      692.80      580.69     31.21 o 
   4  10  14     1427.32     1628.78     53.98 o 
   6  10  14     1379.20     1374.10     58.05 o 
   8  10  14      493.52      403.49     32.78 o 
  10  10  14     1071.33     1156.02     56.98 o 
  12  10  14      981.80      965.30     55.83 o 
  14  10  14        0.26       38.52     21.22 o 
  16  10  14       88.88       78.17     25.52 o 
  18  10  14       41.93       39.04     22.75 o 
   1  11  14     1607.87     1497.91     54.77 o 
   3  11  14     2791.22     3092.79     94.64 o 
   5  11  14       97.81       95.28     15.32 o 
   7  11  14      115.65       93.37     16.07 o 
   9  11  14       78.10       52.03     24.57 o 
  11  11  14       47.97       55.06     21.60 o 
  13  11  14       49.60       53.20     20.75 o 
  15  11  14        7.81      118.07     27.45 o 
  17  11  14       57.03       31.73     22.26 o 
   0  12  14     2276.58     2598.81    146.14 o 
   2  12  14     1281.79     1175.44     42.13 o 
   4  12  14        3.65       28.20     20.71 o 
   6  12  14      334.53      255.55     28.36 o 
   8  12  14        4.45       58.73     21.05 o 
  10  12  14       24.69       19.33     16.81 o 
  12  12  14      186.69      257.64     37.80 o 
  14  12  14       85.14       83.19     28.89 o 
  16  12  14       76.99       81.81     29.24 o 
   1  13  14     2242.71     2013.66     68.88 o 
   3  13  14      557.25      494.34     30.49 o 
   5  13  14        3.35       14.44     13.08 o 
   7  13  14     1262.49     1288.52     61.03 o 
   9  13  14      395.18      475.25     39.73 o 
  11  13  14      191.41      217.47     32.23 o 
  13  13  14        0.82       44.19     45.83 o 
  15  13  14      125.10      188.21     32.51 o 
  17  13  14       12.87       61.21     28.35 o 
   0  14  14       19.52       10.07     13.32 o 
   2  14  14     1889.62     1976.32     67.69 o 
   4  14  14       22.12       38.91     11.43 o 
   6  14  14      165.54      133.46     23.50 o 
   8  14  14       43.00       68.98     24.01 o 
  10  14  14      121.45      166.62     27.85 o 
  12  14  14       56.62       69.01     22.61 o 
  14  14  14       88.78       81.32     26.16 o 
  16  14  14      116.50      119.97     32.89 o 
   1  15  14     1551.46     1539.78     59.85 o 
   3  15  14       37.47       61.79     27.39 o 
   5  15  14      143.45      108.42     25.55 o 
   7  15  14        0.97       15.99     15.77 o 
   9  15  14       34.81       22.76     24.54 o 
  11  15  14        1.18       38.84     20.64 o 
  13  15  14        6.06       75.49     24.65 o 
  15  15  14      128.29      147.94     29.36 o 
   0  16  14      132.12       52.28     28.74 o 
   2  16  14      159.56      130.57     18.65 o 
   4  16  14       10.32       32.37     20.63 o 
   6  16  14       39.57       73.94     19.32 o 
   8  16  14       57.66       50.62     25.29 o 
  10  16  14      270.55      297.60     35.05 o 
  12  16  14        2.78       60.10     31.06 o 
  14  16  14       16.34       63.38     32.42 o 
   1  17  14      248.74      231.45     24.94 o 
   3  17  14       18.39       37.72     15.07 o 
   5  17  14      174.28      181.65     29.75 o 
   7  17  14      372.04      351.21     42.27 o 
   9  17  14        0.19       66.13     30.42 o 
  11  17  14        5.47       57.26     25.88 o 
  13  17  14        4.60       71.80     24.71 o 
   0  18  14       10.68       34.21     23.22 o 
   2  18  14      268.80      242.17     23.38 o 
   4  18  14        0.52       21.64     12.06 o 
   6  18  14       65.41       94.01     23.60 o 
   8  18  14       35.39       81.56     28.20 o 
  10  18  14        2.87       95.85     35.05 o 
  12  18  14      165.07      158.76     27.00 o 
   1  19  14       85.81      108.33     19.68 o 
   3  19  14       15.69       12.97     16.08 o 
   5  19  14       98.34      161.60     27.55 o 
   7  19  14       73.83       94.81     24.56 o 
   9  19  14       12.98       27.35     33.93 o 
   0  20  14       94.99      120.88     33.04 o 
   2  20  14        5.90      -23.51     23.51 o 
   4  20  14       13.31       66.30     40.89 o 
   6  20  14      112.22      161.70     25.98 o 
   8  20  14      140.98      167.12     30.54 o 
   1  21  14       56.90       67.22     28.68 o 
   3  21  14       49.75       70.22     22.94 o 
   5  21  14       21.20       83.61     23.48 o 
   2   1  15     1448.28     1538.06     54.23 o 
   4   1  15     1572.90     1470.49    110.86 o 
   6   1  15      704.63      703.21     33.68 o 
   8   1  15     1254.25     1077.02     46.28 o 
  10   1  15      750.90      628.21     37.42 o 
  12   1  15     3923.43     4165.37    220.63 o 
  14   1  15       32.68       21.04     13.81 o 
  16   1  15       32.84       59.51     21.42 o 
  18   1  15        9.11       41.68     32.27 o 
  20   1  15      141.77       80.51     20.44 o 
   1   2  15      635.20      668.27     29.21 o 
   3   2  15     3747.31     2825.02    174.16 o 
   5   2  15     2827.95     2735.76     66.29 o 
   7   2  15      504.14      553.73     26.46 o 
   9   2  15     1564.85     1739.47     71.10 o 
  11   2  15      189.78      148.10     20.86 o 
  13   2  15      311.76      356.63     28.11 o 
  15   2  15       88.65       48.20     18.17 o 
  17   2  15      175.48      153.23     22.04 o 
  19   2  15       68.17       84.70     22.94 o 
   2   3  15      112.62      162.90     11.54 o 
   4   3  15     3208.93     3345.26     74.48 o 
   6   3  15     3029.13     3673.28    102.08 o 
   8   3  15      610.18      725.65     39.04 o 
  10   3  15     5578.99     5784.71    127.42 o 
  12   3  15      423.22      485.41     35.18 o 
  14   3  15      109.94       90.13     18.97 o 
  16   3  15       27.74       66.86     20.15 o 
  18   3  15       46.19       58.87     19.45 o 
  20   3  15      235.29      315.21     38.13 o 
   1   4  15     4701.15     4741.59    105.29 o 
   3   4  15       17.16      -10.90     14.14 o 
   5   4  15      400.74      499.62     24.39 o 
   7   4  15      966.23      839.21     38.36 o 
   9   4  15    15836.44    16867.76    493.23 o 
  11   4  15     2586.90     2561.98     93.06 o 
  13   4  15     4612.69     4972.91    129.05 o 
  15   4  15        1.98       50.41     19.27 o 
  17   4  15      908.51      813.93     53.81 o 
  19   4  15       53.21       84.81     23.84 o 
   2   5  15     1125.83     1380.99     44.51 o 
   4   5  15     1059.75     1492.12     42.53 o 
   6   5  15       85.11       80.97     17.68 o 
   8   5  15      337.71      342.10     25.33 o 
  10   5  15      155.68      167.61     23.18 o 
  12   5  15      776.57      972.55     46.44 o 
  14   5  15      161.02      143.67     29.34 o 
  16   5  15        3.21       14.19     20.90 o 
  18   5  15        2.40       23.10     22.61 o 
  20   5  15       34.36       37.39     34.75 o 
   1   6  15       30.26       38.07     12.34 o 
   3   6  15     7816.33     7945.50    268.18 o 
   5   6  15     1650.09     1546.72     77.16 o 
   7   6  15     1378.66     1410.09     65.64 o 
   9   6  15        9.44       41.18     17.49 o 
  11   6  15     1264.47     1199.61     57.96 o 
  13   6  15       58.56       30.85     18.34 o 
  15   6  15     1477.85     1350.21     64.51 o 
  17   6  15      187.48      210.18     31.34 o 
  19   6  15        0.02       17.10     28.36 o 
   2   7  15      125.06      131.99     12.85 o 
   4   7  15     4745.61     5269.03    192.67 o 
   6   7  15       57.71       36.93     15.28 o 
   8   7  15      897.56      938.91     48.12 o 
  10   7  15      437.47      484.41     35.14 o 
  12   7  15     2088.35     2099.63     83.09 o 
  14   7  15        0.02       14.35     20.66 o 
  16   7  15      175.61      215.01     25.12 o 
  18   7  15       58.14       50.28     19.36 o 
   1   8  15      143.78      129.44     15.13 o 
   3   8  15        4.72        0.45     14.89 o 
   5   8  15      123.87      208.50     18.93 o 
   7   8  15       38.05       43.90     18.39 o 
   9   8  15     9878.07    10651.32    308.29 o 
  11   8  15      573.33      576.71     47.15 o 
  13   8  15     1531.54     1606.69     78.00 o 
  15   8  15       12.56       33.75     23.24 o 
  17   8  15       20.66       57.06     20.30 o 
  19   8  15        0.07       35.22     24.33 o 
   2   9  15     5996.27     6197.05    221.19 o 
   4   9  15       26.57       15.20     13.97 o 
   6   9  15       11.00       42.01     20.26 o 
   8   9  15      337.36      333.39     27.29 o 
  10   9  15        4.99        5.07     25.97 o 
  12   9  15     1100.84     1021.68     77.53 o 
  14   9  15      397.06      421.39     37.02 o 
  16   9  15       42.31       56.95     38.95 o 
  18   9  15       75.85       76.61     26.67 o 
   1  10  15      608.80      458.20     28.44 o 
   3  10  15      213.45      202.09     17.02 o 
   5  10  15     2199.09     2186.91     86.56 o 
   7  10  15       10.22       20.98     17.58 o 
   9  10  15     7274.38     7723.67    281.84 o 
  11  10  15      299.69      321.68     34.89 o 
  13  10  15     4191.31     4258.16    223.78 o 
  15  10  15      160.97      144.20     43.67 o 
  17  10  15      629.82      678.04    175.39 o 
   2  11  15     2527.92     2407.77    103.39 o 
   4  11  15       50.25       49.27     14.47 o 
   6  11  15      258.85      253.08     26.11 o 
   8  11  15        0.10       58.63     17.98 o 
  10  11  15     1338.88     1397.86     67.94 o 
  12  11  15      219.01      119.66     29.81 o 
  14  11  15      184.20      182.43     31.37 o 
  16  11  15       66.52      102.19     26.71 o 
  18  11  15      141.20      149.90     34.06 o 
   1  12  15      237.07      256.28     23.33 o 
   3  12  15       75.57       65.08     14.16 o 
   5  12  15      379.28      340.92     28.35 o 
   7  12  15     2238.03     2269.38    108.48 o 
   9  12  15       27.82       40.73     18.64 o 
  11  12  15        7.47       87.46     20.32 o 
  13  12  15      339.54      369.92     37.08 o 
  15  12  15        7.40       55.09     25.03 o 
  17  12  15      498.22      432.79     69.78 o 
   2  13  15        1.28       21.75     19.05 o 
   4  13  15      220.84      277.45     21.66 o 
   6  13  15       20.31       47.91     21.76 o 
   8  13  15       91.13       90.97     24.40 o 
  10  13  15       18.53       53.49     25.66 o 
  12  13  15      477.16      567.58     39.36 o 
  14  13  15       30.81       13.20     22.44 o 
  16  13  15       15.87       81.89     26.30 o 
   1  14  15      785.13      840.85     38.28 o 
   3  14  15      146.29      122.63     12.57 o 
   5  14  15      290.14      286.36     29.78 o 
   7  14  15      400.63      375.42     45.85 o 
   9  14  15     1501.13     1548.24     77.66 o 
  11  14  15      425.98      355.74     32.24 o 
  13  14  15      324.24      323.47     33.68 o 
  15  14  15        0.36       50.18     28.92 o 
   2  15  15      599.38      599.75     41.26 o 
   4  15  15       30.06       46.39     14.68 o 
   6  15  15        7.75       41.30     28.40 o 
   8  15  15      267.37      190.72     29.18 o 
  10  15  15      159.56       71.40     21.95 o 
  12  15  15        0.72       97.73     26.26 o 
  14  15  15       19.00       14.31     30.07 o 
   1  16  15      342.03      381.49     28.42 o 
   3  16  15      408.76      464.46     32.53 o 
   5  16  15       40.11       51.37     22.50 o 
   7  16  15     1364.34     1430.90     75.20 o 
   9  16  15       53.19       73.85     21.01 o 
  11  16  15       60.54       77.49     28.01 o 
  13  16  15      584.16      598.85     47.63 o 
   2  17  15      277.99      208.33     24.12 o 
   4  17  15        0.09       19.54     26.27 o 
   6  17  15       44.13       67.70     22.63 o 
   8  17  15       65.62       88.35     22.39 o 
  10  17  15       45.74      112.69     21.48 o 
  12  17  15      143.72       93.72     28.23 o 
   1  18  15        3.90        9.07     18.88 o 
   3  18  15       40.35       35.86     15.09 o 
   5  18  15      118.34       47.98     24.20 o 
   7  18  15     1133.13     1218.92     76.91 o 
   9  18  15      148.77      144.13     30.70 o 
  11  18  15        0.24       69.06     21.68 o 
   2  19  15        0.05       75.24     18.76 o 
   4  19  15        4.04       52.66     16.75 o 
   6  19  15        1.42       53.61     24.16 o 
   8  19  15       42.12       54.15     24.54 o 
  10  19  15       24.27       77.01     33.19 o 
   1  20  15       11.48       21.99     26.65 o 
   3  20  15      127.55      131.98     21.02 o 
   5  20  15       52.98       88.02     45.87 o 
   7  20  15      111.09       94.34     23.76 o 
   2  21  15        7.50       33.76     30.45 o 
   4  21  15        8.00       57.30     35.84 o 
   0   0  16    13513.53    14662.62   1091.15 o 
   2   0  16     3457.63     2975.68    169.74 o 
   4   0  16       38.54       53.69     24.36 o 
   6   0  16       32.29       34.29     27.44 o 
   8   0  16    15967.75    17223.75    620.77 o 
  10   0  16     5910.74     6299.70    218.16 o 
  12   0  16     9639.20     9666.89    480.85 o 
  14   0  16     1745.51     1658.25    110.09 o 
  16   0  16      164.18      248.48     51.15 o 
  18   0  16       24.38       59.06     35.98 o 
  20   0  16      399.25      368.96     71.07 o 
   1   1  16     4152.69     4050.87    136.56 o 
   3   1  16     1497.71     1132.59     69.29 o 
   5   1  16     4326.21     3875.51    109.37 o 
   7   1  16     2788.29     2825.04    110.12 o 
   9   1  16     1093.54     1036.37     52.31 o 
  11   1  16     9352.16     9854.18    272.72 o 
  13   1  16     1022.17      975.71     67.28 o 
  15   1  16     1199.40     1161.96     66.65 o 
  17   1  16      137.99       97.83     43.14 o 
  19   1  16     1381.77     1336.38     79.05 o 
   0   2  16       12.25       19.80     28.07 o 
   2   2  16       38.75       26.93     15.89 o 
   4   2  16     9979.14    10583.10    241.26 o 
   6   2  16       30.32       14.86     18.88 o 
   8   2  16       71.57       50.73     15.58 o 
  10   2  16      808.33      683.28     36.41 o 
  12   2  16       17.75       82.31     27.38 o 
  14   2  16     1127.20      990.68     74.89 o 
  16   2  16       79.30       65.51     19.64 o 
  18   2  16       14.63       36.19     19.67 o 
  20   2  16       40.35       94.70     32.21 o 
   1   3  16      440.93      509.78     29.07 o 
   3   3  16     1609.60     1728.99     66.05 o 
   5   3  16     1327.31     1635.88     61.31 o 
   7   3  16      861.93      920.57     42.88 o 
   9   3  16     1348.28     1432.66     62.50 o 
  11   3  16       49.57      105.80     22.73 o 
  13   3  16      933.07      932.48     50.81 o 
  15   3  16      234.32      159.47     26.45 o 
  17   3  16       78.73       47.38     19.53 o 
  19   3  16       80.81      128.48     19.20 o 
   0   4  16     1913.91     2199.15     95.28 o 
   2   4  16       29.78       57.24     11.52 o 
   4   4  16      103.75       73.94     16.88 o 
   6   4  16      523.31      553.01     28.10 o 
   8   4  16     1521.53     1330.28     55.44 o 
  10   4  16     2414.94     2426.98    120.33 o 
  12   4  16     4004.71     4422.69    113.66 o 
  14   4  16      487.19      394.83     31.17 o 
  16   4  16       98.43      131.17     23.20 o 
  18   4  16        4.30       65.12     18.78 o 
  20   4  16        0.20       51.64     36.78 o 
   1   5  16     2571.28     2630.45     57.08 o 
   3   5  16     1281.32     1014.71     49.41 o 
   5   5  16     3005.76     2704.96     97.72 o 
   7   5  16      545.97      471.26     36.42 o 
   9   5  16     4901.00     5472.81    129.94 o 
  11   5  16     8249.95     9459.00    290.79 o 
  13   5  16      212.91      173.31     22.62 o 
  15   5  16     1852.02     1898.99    116.06 o 
  17   5  16       17.65       43.65     19.97 o 
  19   5  16      280.91      295.06     32.09 o 
   0   6  16      134.15      190.66     19.62 o 
   2   6  16       18.57       19.11     13.02 o 
   4   6  16     2862.94     3206.06    111.46 o 
   6   6  16       59.16       71.75     24.19 o 
   8   6  16     2638.51     2492.74     99.10 o 
  10   6  16      564.31      588.44     40.10 o 
  12   6  16      884.30      668.42     41.11 o 
  14   6  16        0.06       29.78     22.98 o 
  16   6  16        2.52       51.96     21.06 o 
  18   6  16        0.20       90.30     26.50 o 
   1   7  16      276.12      247.91     15.87 o 
   3   7  16      522.74      427.57     28.93 o 
   5   7  16     4969.28     5217.49    171.24 o 
   7   7  16      417.85      442.14     30.71 o 
   9   7  16     2004.34     1899.38     78.02 o 
  11   7  16     1068.06     1127.12     53.82 o 
  13   7  16        1.95        2.73     21.35 o 
  15   7  16      559.17      585.73     52.51 o 
  17   7  16      138.43       90.02     22.91 o 
  19   7  16       44.92       60.51     34.46 o 
   0   8  16      208.71      268.43     27.50 o 
   2   8  16       38.36       52.08     12.30 o 
   4   8  16       76.21       50.31     14.65 o 
   6   8  16      122.55      100.19     17.11 o 
   8   8  16     4380.01     4797.55    119.81 o 
  10   8  16       28.40       33.10     17.96 o 
  12   8  16      139.64      127.81     22.58 o 
  14   8  16      397.73      360.00     35.30 o 
  16   8  16       10.50       37.77     25.48 o 
  18   8  16       57.97      148.12     36.61 o 
   1   9  16       88.75       88.75     11.18 o 
   3   9  16     4898.41     5596.48    174.68 o 
   5   9  16       17.12       69.59     15.13 o 
   7   9  16      136.88      160.22     23.29 o 
   9   9  16     1143.04     1040.27     51.96 o 
  11   9  16        0.34       20.86     19.83 o 
  13   9  16       53.66       52.34     30.30 o 
  15   9  16        1.52       28.14     14.95 o 
  17   9  16      123.77      206.56     33.58 o 
   0  10  16       20.90      -11.22     23.00 o 
   2  10  16      160.92      116.59     16.80 o 
   4  10  16     2229.53     2517.97    118.44 o 
   6  10  16       28.28       42.56     29.77 o 
   8  10  16        0.00       22.09     19.57 o 
  10  10  16        0.65       53.55     20.28 o 
  12  10  16     1074.71      909.80     47.25 o 
  14  10  16       26.67       18.81     22.33 o 
  16  10  16       60.36       54.42     24.86 o 
  18  10  16       11.36       35.09     20.88 o 
   1  11  16      443.43      416.40     23.25 o 
   3  11  16      285.61      336.24     25.78 o 
   5  11  16     3604.45     3499.10    129.77 o 
   7  11  16      346.79      335.69     30.05 o 
   9  11  16      200.25      180.79     25.94 o 
  11  11  16      537.33      454.42     35.05 o 
  13  11  16      102.63       92.82     21.67 o 
  15  11  16      748.38      747.83     56.70 o 
  17  11  16        0.03       59.51     28.57 o 
   0  12  16      533.86      570.59     46.03 o 
   2  12  16      536.39      570.27     35.04 o 
   4  12  16      319.93      314.70     30.79 o 
   6  12  16     1739.61     1840.69     85.18 o 
   8  12  16     2814.03     3093.29    135.13 o 
  10  12  16      129.56      109.45     26.76 o 
  12  12  16       57.94       49.75     23.20 o 
  14  12  16       97.24       41.25     24.12 o 
  16  12  16      234.88      237.95     36.12 o 
   1  13  16      329.09      286.97     20.28 o 
   3  13  16      516.07      451.12     28.27 o 
   5  13  16      842.30      825.09     44.19 o 
   7  13  16      387.36      469.81     39.41 o 
   9  13  16     1597.52     1625.28     80.10 o 
  11  13  16      335.09      471.04     40.50 o 
  13  13  16       38.49       44.02     33.89 o 
  15  13  16      282.57      331.81     33.45 o 
   0  14  16      211.76      262.20     37.95 o 
   2  14  16      404.90      429.08     25.03 o 
   4  14  16      472.71      420.63     40.28 o 
   6  14  16      340.21      329.56     31.54 o 
   8  14  16     2377.44     2114.47     92.95 o 
  10  14  16      135.94       95.32     27.64 o 
  12  14  16        0.09       -3.60     36.21 o 
  14  14  16      165.97      109.84     26.01 o 
   1  15  16      612.10      583.59     35.15 o 
   3  15  16       42.38       55.55     13.75 o 
   5  15  16       25.33       34.94     26.71 o 
   7  15  16      801.90      826.42     47.72 o 
   9  15  16     1166.33     1179.44     72.34 o 
  11  15  16      156.29      198.45     35.56 o 
  13  15  16      223.45      217.76     29.66 o 
   0  16  16      244.17      199.76     33.41 o 
   2  16  16      866.31      837.79     48.66 o 
   4  16  16        4.31       10.82     30.84 o 
   6  16  16        0.11       36.34     18.40 o 
   8  16  16      238.30      175.54     27.56 o 
  10  16  16       67.16       74.23     27.67 o 
  12  16  16        0.02       74.03     23.10 o 
   1  17  16      176.64      141.57     18.40 o 
   3  17  16        1.51       60.40     27.20 o 
   5  17  16      190.55      220.72     25.95 o 
   7  17  16      346.90      364.94     38.06 o 
   9  17  16       18.14       38.59     25.16 o 
  11  17  16       59.55      114.73     24.54 o 
   0  18  16       89.71       37.51     28.66 o 
   2  18  16      242.35      151.97     22.54 o 
   4  18  16        1.89       65.00     21.45 o 
   6  18  16      236.35      280.56     41.01 o 
   8  18  16      427.01      383.82     36.68 o 
  10  18  16      256.77      293.28     35.51 o 
   1  19  16        0.91       49.15     21.97 o 
   3  19  16        5.15       10.29     26.74 o 
   5  19  16       18.96       30.57     19.89 o 
   7  19  16      800.02      971.07     73.94 o 
   9  19  16      249.78      245.14     35.65 o 
   0  20  16      344.25      343.90     55.42 o 
   2  20  16        5.73       27.26     20.75 o 
   4  20  16      127.24      137.72     26.67 o 
   6  20  16        2.06       33.53     27.03 o 
   1  21  16      150.96      240.01     29.81 o 
   3  21  16        1.03        4.33     31.40 o 
   2   1  17       40.20       87.13     11.48 o 
   4   1  17      243.41      190.33     25.22 o 
   6   1  17       19.43       10.62     13.16 o 
   8   1  17      536.27      467.65     33.52 o 
  10   1  17     2446.60     2299.63    144.22 o 
  12   1  17      892.33      728.25     45.29 o 
  14   1  17       97.43       68.77     22.92 o 
  16   1  17     1856.56     1804.31     92.33 o 
  18   1  17      379.62      385.52     40.44 o 
  20   1  17       45.76       83.58     34.02 o 
   1   2  17      793.30      669.62     28.68 o 
   3   2  17     3800.17     3634.69    114.26 o 
   5   2  17      847.28     1119.68     66.30 o 
   7   2  17      167.63      162.23     18.96 o 
   9   2  17      482.03      418.61     34.64 o 
  11   2  17       70.82       91.29     20.37 o 
  13   2  17     5236.94     6690.03    237.38 o 
  15   2  17     2145.46     1965.39    108.97 o 
  17   2  17     1078.09     1191.97     76.09 o 
  19   2  17       25.40       29.40     32.05 o 
   2   3  17     3034.54     2887.29    122.93 o 
   4   3  17      706.75      506.32     26.59 o 
   6   3  17     2542.64     2664.02    101.07 o 
   8   3  17        2.66       17.06     20.01 o 
  10   3  17     1607.65     1460.09     64.73 o 
  12   3  17     3437.31     3320.80    136.51 o 
  14   3  17        3.81       23.37     29.68 o 
  16   3  17     1146.10     1034.77     52.43 o 
  18   3  17     1259.02     1388.98    104.74 o 
  20   3  17       46.97       46.66     37.87 o 
   1   4  17      748.75      689.84     43.88 o 
   3   4  17    11554.90    12347.78    337.33 o 
   5   4  17      741.31      670.11     38.39 o 
   7   4  17      283.77      197.21     20.25 o 
   9   4  17     1648.54     1892.58     80.66 o 
  11   4  17      608.39      583.49     39.34 o 
  13   4  17     3229.34     3466.04    163.65 o 
  15   4  17     1641.82     1543.19     89.96 o 
  17   4  17     1319.24     1364.39    119.58 o 
  19   4  17        8.89       10.64     35.31 o 
   2   5  17     1331.99     1281.91     59.53 o 
   4   5  17      864.71      863.24     37.20 o 
   6   5  17     2425.47     2541.00    102.32 o 
   8   5  17     1061.01     1119.98     55.62 o 
  10   5  17     6982.08     7014.90    221.36 o 
  12   5  17     3241.16     3477.42     98.81 o 
  14   5  17      663.38      615.30     43.96 o 
  16   5  17       17.87       58.91     28.90 o 
  18   5  17      132.78      158.51     29.64 o 
   1   6  17      158.46      158.25     15.74 o 
   3   6  17      127.45       64.85     13.40 o 
   5   6  17      244.32      319.49     30.93 o 
   7   6  17       16.65       33.41     19.79 o 
   9   6  17     3665.57     3865.94    133.74 o 
  11   6  17     1116.44     1241.41     58.21 o 
  13   6  17        4.58      -18.80     18.80 o 
  15   6  17      240.60      183.00     28.10 o 
  17   6  17      207.12      279.77     48.08 o 
  19   6  17       76.83      152.84     25.73 o 
   2   7  17      106.09       48.91     12.34 o 
   4   7  17       22.91       31.99     17.19 o 
   6   7  17     1170.86     1266.75     53.57 o 
   8   7  17        0.25       41.70     18.06 o 
  10   7  17     1619.07     1655.20     78.71 o 
  12   7  17       26.06       32.47     25.84 o 
  14   7  17       15.88       59.68     22.98 o 
  16   7  17      134.17      130.29     24.77 o 
  18   7  17      193.56      254.54     31.77 o 
   1   8  17     3893.30     4249.28    128.71 o 
   3   8  17     3014.14     2695.71    116.42 o 
   5   8  17      193.17      178.92     17.54 o 
   7   8  17      899.18     1002.64     48.18 o 
   9   8  17        8.06       60.95     18.59 o 
  11   8  17       39.04       50.77     16.51 o 
  13   8  17     1157.66     1164.01     58.67 o 
  15   8  17      827.97      874.66     53.16 o 
  17   8  17     1010.21      935.61     59.04 o 
   2   9  17      804.97      733.43     35.36 o 
   4   9  17      163.82      175.51     26.23 o 
   6   9  17      668.12      753.99     42.46 o 
   8   9  17      395.52      353.51     29.64 o 
  10   9  17     6004.95     6756.80    253.31 o 
  12   9  17      497.77      642.05     42.48 o 
  14   9  17       99.36       93.33     19.47 o 
  16   9  17       76.19      112.84     26.27 o 
  18   9  17      141.27      131.64     26.90 o 
   1  10  17     1096.91      961.66     41.25 o 
   3  10  17     3798.75     3556.41    118.20 o 
   5  10  17       36.91       13.84     23.63 o 
   7  10  17        2.97       55.40     15.70 o 
   9  10  17        0.79       75.95     17.80 o 
  11  10  17     1385.19     1413.12     73.00 o 
  13  10  17      199.94      290.67     30.21 o 
  15  10  17      435.13      428.94     31.54 o 
  17  10  17      935.44      968.62     94.57 o 
   2  11  17     1061.19      991.97     47.61 o 
   4  11  17      478.21      443.30     31.95 o 
   6  11  17     1115.17     1162.19     58.22 o 
   8  11  17       92.19      101.38     31.50 o 
  10  11  17     1565.93     1387.76     70.41 o 
  12  11  17       94.70       91.07     21.32 o 
  14  11  17      305.74      366.61     46.35 o 
  16  11  17        3.42       -2.00     19.82 o 
   1  12  17      690.96      774.66     41.21 o 
   3  12  17      144.91      122.11     24.82 o 
   5  12  17     2025.67     1916.44     86.23 o 
   7  12  17       16.59       58.93     19.56 o 
   9  12  17       10.18       21.89     29.78 o 
  11  12  17       71.11       65.43     16.93 o 
  13  12  17        2.82       85.40     21.38 o 
  15  12  17      155.01      166.78     42.93 o 
   2  13  17     1367.62     1290.19     61.94 o 
   4  13  17        0.09       23.71     24.16 o 
   6  13  17        4.70       20.64     22.78 o 
   8  13  17     1433.31     1495.38     77.53 o 
  10  13  17       14.66       29.15     19.70 o 
  12  13  17      126.64      189.59     29.26 o 
  14  13  17       27.06       98.23     24.02 o 
  16  13  17       75.22       84.55     42.52 o 
   1  14  17      408.99      443.42     30.98 o 
   3  14  17      717.58      678.42     45.81 o 
   5  14  17      121.45      116.85     22.32 o 
   7  14  17       48.29       63.31     21.26 o 
   9  14  17       48.15       76.71     21.58 o 
  11  14  17        0.02       92.39     26.17 o 
  13  14  17      341.67      402.26     35.68 o 
  15  14  17       10.32       73.63     23.54 o 
   2  15  17       88.22       85.47     21.04 o 
   4  15  17        1.26       28.97     24.27 o 
   6  15  17      168.68      164.58     28.99 o 
   8  15  17     1381.20     1270.11     75.65 o 
  10  15  17      218.35      143.41     26.67 o 
  12  15  17      377.96      416.83     38.78 o 
  14  15  17       57.86       93.91     24.25 o 
   1  16  17      178.51      126.92     32.49 o 
   3  16  17       59.68      117.05     23.58 o 
   5  16  17      128.17      166.74     23.03 o 
   7  16  17      287.15      294.63     49.86 o 
   9  16  17      185.76      226.71     30.46 o 
  11  16  17      118.19      145.18     22.23 o 
  13  16  17      151.21      169.05     27.63 o 
   2  17  17        0.06       54.23     21.14 o 
   4  17  17      142.64      105.22     24.91 o 
   6  17  17        2.55       17.47     21.07 o 
   8  17  17        4.16       36.98     30.51 o 
  10  17  17       95.50       96.18     30.03 o 
   1  18  17      157.34      142.97     34.32 o 
   3  18  17        6.70       61.10     21.04 o 
   5  18  17      219.40      208.53     31.89 o 
   7  18  17       76.78       99.01     17.82 o 
   9  18  17        7.54       28.96     28.03 o 
   2  19  17        6.77       84.47     20.61 o 
   4  19  17        9.49       95.67     21.06 o 
   6  19  17      210.16      127.89     26.14 o 
   8  19  17      124.91       97.01     24.68 o 
   1  20  17       19.54       69.32     25.09 o 
   3  20  17       90.81      108.77     41.60 o 
   5  20  17       12.43       36.22     23.42 o 
   0   0  18    20802.48    22913.65   2758.74 o 
   2   0  18       78.48      208.13     51.19 o 
   4   0  18    21460.44    22961.35   1213.74 o 
   6   0  18      390.89      373.22     46.79 o 
   8   0  18       28.12       63.64     21.03 o 
  10   0  18     3031.54     2754.66    172.11 o 
  12   0  18     7887.56     8112.26    456.25 o 
  14   0  18      207.47      168.26     39.74 o 
  16   0  18     2008.97     2359.24    169.84 o 
  18   0  18      761.87      869.71    122.81 o 
  20   0  18       30.41       45.19     53.43 o 
   1   1  18      175.22      128.29     15.24 o 
   3   1  18     5177.65     5732.10    219.90 o 
   5   1  18       37.92       58.49     17.73 o 
   7   1  18        4.34      -19.58     23.88 o 
   9   1  18     1421.05     1454.06     71.22 o 
  11   1  18     3612.13     3267.07    135.21 o 
  13   1  18      301.82      332.48     42.07 o 
  15   1  18      174.01      206.75     28.85 o 
  17   1  18      234.02      210.66     32.52 o 
  19   1  18      814.64      761.88     68.59 o 
   0   2  18       56.19       48.08     17.07 o 
   2   2  18     1560.88     1567.48     96.15 o 
   4   2  18     2720.52     2553.36    125.13 o 
   6   2  18       81.79       50.76     11.87 o 
   8   2  18     1571.06     1756.47     78.92 o 
  10   2  18     1868.29     1712.35     94.62 o 
  12   2  18     2220.61     2395.76    124.63 o 
  14   2  18       80.86       98.73     22.94 o 
  16   2  18     1025.49     1011.93     57.09 o 
  18   2  18      299.29      293.05     48.57 o 
   1   3  18     1330.80     1323.01     59.48 o 
   3   3  18     1374.39     1488.50     63.20 o 
   5   3  18      440.51      341.48     25.74 o 
   7   3  18      694.88      734.03     37.06 o 
   9   3  18     1549.30     1481.10     73.48 o 
  11   3  18      384.06      246.87     29.46 o 
  13   3  18      231.81      108.52     26.52 o 
  15   3  18        2.94       57.35     23.65 o 
  17   3  18      823.73      672.86     60.89 o 
  19   3  18      139.40      101.20     23.95 o 
   0   4  18     7949.59     8818.65    358.58 o 
   2   4  18      863.59      797.35     41.08 o 
   4   4  18     2497.26     2609.22    117.85 o 
   6   4  18       44.94       37.81     15.42 o 
   8   4  18      761.47      801.37     53.21 o 
  10   4  18     6672.22     6993.32    193.51 o 
  12   4  18     1727.05     1695.53     90.64 o 
  14   4  18      257.98      207.32     29.60 o 
  16   4  18      243.41      274.82     32.21 o 
  18   4  18      182.80      152.65     26.29 o 
   1   5  18     6333.83     6945.36    206.90 o 
   3   5  18     1662.32     1857.73     58.40 o 
   5   5  18      424.22      412.45     28.37 o 
   7   5  18      866.95      789.24     43.89 o 
   9   5  18      189.39      190.88     30.24 o 
  11   5  18     3644.76     3109.61    112.96 o 
  13   5  18      232.32      115.15     28.37 o 
  15   5  18      872.55      911.13     61.82 o 
  17   5  18        2.14       68.60     20.13 o 
  19   5  18      214.73      210.97     36.95 o 
   0   6  18      218.11      185.42     23.82 o 
   2   6  18     1888.06     1667.54     61.86 o 
   4   6  18     2561.05     2233.64     96.07 o 
   6   6  18      485.75      453.32     29.32 o 
   8   6  18       44.31       36.53     17.98 o 
  10   6  18     2944.65     2719.04     91.85 o 
  12   6  18     3614.62     4120.85    124.07 o 
  14   6  18      412.44      511.16     40.65 o 
  16   6  18     1936.04     1843.95    111.04 o 
  18   6  18      604.75      635.07     56.74 o 
   1   7  18     2977.49     2846.88     87.20 o 
   3   7  18     1029.96      909.76     43.02 o 
   5   7  18     1971.55     1898.66     91.62 o 
   7   7  18     1883.65     2175.48     88.06 o 
   9   7  18       90.60       81.42     23.27 o 
  11   7  18       47.77       90.47     21.23 o 
  13   7  18      208.07      209.50     24.79 o 
  15   7  18      161.44      151.11     35.20 o 
  17   7  18        1.59       31.45     29.27 o 
   0   8  18      117.67      137.70     23.14 o 
   2   8  18      125.95      114.22     12.84 o 
   4   8  18      206.46      203.86     20.16 o 
   6   8  18      408.09      365.14     33.51 o 
   8   8  18     1232.64     1183.56     53.62 o 
  10   8  18      210.81      147.39     20.88 o 
  12   8  18      563.99      596.58     43.77 o 
  14   8  18      177.59      209.12     31.55 o 
  16   8  18      919.27      882.31     77.85 o 
  18   8  18      158.58      200.03     36.10 o 
   1   9  18      641.14      568.86     32.18 o 
   3   9  18      148.41      140.58     26.02 o 
   5   9  18       33.69       41.04     19.91 o 
   7   9  18      358.63      380.26     42.52 o 
   9   9  18     1883.36     1926.96     66.59 o 
  11   9  18      557.91      503.32     39.24 o 
  13   9  18      518.11      417.31     32.45 o 
  15   9  18        0.98       50.80     33.71 o 
  17   9  18       12.54       30.61     24.84 o 
   0  10  18     3337.91     3351.54    171.03 o 
   2  10  18       68.58       45.80     12.58 o 
   4  10  18       55.03       92.15     18.90 o 
   6  10  18      133.37       83.21     25.62 o 
   8  10  18      900.49      695.73     43.08 o 
  10  10  18      425.77      410.18     38.23 o 
  12  10  18      151.12      111.66     28.17 o 
  14  10  18       73.51       77.13     18.07 o 
  16  10  18      110.12      190.03     48.10 o 
   1  11  18        5.46       20.73     15.74 o 
   3  11  18        2.10       50.96     15.00 o 
   5  11  18      119.79       94.65     18.07 o 
   7  11  18      368.97      403.45     27.56 o 
   9  11  18      583.38      641.20     55.30 o 
  11  11  18        0.14       20.23     31.91 o 
  13  11  18        0.40       44.39     22.91 o 
  15  11  18       29.47       32.90     23.77 o 
   0  12  18      322.07      280.37     29.93 o 
   2  12  18      140.25      126.70     16.82 o 
   4  12  18       10.14       43.64     18.66 o 
   6  12  18      413.78      322.12     28.29 o 
   8  12  18        6.37       41.56     20.55 o 
  10  12  18      556.87      545.61     39.47 o 
  12  12  18      988.97     1122.94     63.56 o 
  14  12  18      132.31       60.65     25.60 o 
  16  12  18      516.51      484.34     44.53 o 
   1  13  18      206.27      249.68     24.28 o 
   3  13  18      234.47      212.63     25.08 o 
   5  13  18      454.72      418.06     48.72 o 
   7  13  18       19.43        3.30     20.97 o 
   9  13  18      905.14      892.41     55.59 o 
  11  13  18      252.74      329.98     35.89 o 
  13  13  18      128.06      115.96     25.43 o 
  15  13  18      268.08      382.53     34.88 o 
   0  14  18       30.29       95.62     28.22 o 
   2  14  18        0.07       23.92     28.00 o 
   4  14  18      983.84      953.92     58.97 o 
   6  14  18      236.07      171.85     24.69 o 
   8  14  18      812.97      745.37     41.68 o 
  10  14  18      161.84      131.05     27.58 o 
  12  14  18      230.88      224.07     31.81 o 
  14  14  18       93.13      106.50     34.93 o 
   1  15  18      449.11      400.04     28.30 o 
   3  15  18      344.38      334.87     32.01 o 
   5  15  18       58.85      104.06     23.11 o 
   7  15  18      153.17      134.36     23.04 o 
   9  15  18       11.17       56.66     19.10 o 
  11  15  18       68.37      104.95     23.76 o 
  13  15  18       24.79       37.14     23.82 o 
   0  16  18       11.40        3.07     23.95 o 
   2  16  18       54.39       70.57     14.27 o 
   4  16  18      118.96      137.13     22.93 o 
   6  16  18       33.90       72.55     26.38 o 
   8  16  18      365.88      394.49     30.67 o 
  10  16  18      154.85      149.50     29.86 o 
  12  16  18        1.17       42.43     29.45 o 
   1  17  18      599.17      556.35     38.02 o 
   3  17  18       66.15       50.56     21.90 o 
   5  17  18        9.17       50.22     19.68 o 
   7  17  18       79.35       78.14     20.04 o 
   9  17  18      156.88      146.50     21.66 o 
  11  17  18       56.38       78.98     23.63 o 
   0  18  18        5.93       51.84     40.93 o 
   2  18  18        8.14       10.72     39.73 o 
   4  18  18       13.58       49.42     27.25 o 
   6  18  18        0.01       38.45     27.32 o 
   8  18  18        2.71      -12.09     22.44 o 
   1  19  18      337.46      327.34     34.53 o 
   3  19  18        0.51        9.29     26.52 o 
   5  19  18        1.99       77.10     25.97 o 
   7  19  18       29.47       43.47     15.92 o 
   0  20  18       21.98      146.25     48.11 o 
   2  20  18        0.69       20.54     60.79 o 
   4  20  18        0.02       55.41     34.72 o 
   2   1  19       17.61       45.47     14.14 o 
   4   1  19     2681.18     2501.20    109.96 o 
   6   1  19     3399.20     4094.98    130.94 o 
   8   1  19      704.81      686.31     43.44 o 
  10   1  19       11.62       67.16     16.97 o 
  12   1  19      966.81      692.10     44.20 o 
  14   1  19      105.78      138.22     24.81 o 
  16   1  19       87.72       97.04     29.64 o 
  18   1  19      416.04      317.24     45.49 o 
   1   2  19    14585.22    15049.36    525.83 o 
   3   2  19     1069.48     1190.05     51.51 o 
   5   2  19      437.53      430.41     28.47 o 
   7   2  19     1417.34     1354.68     62.29 o 
   9   2  19     1565.72     1980.01     75.51 o 
  11   2  19        5.32        3.31     24.30 o 
  13   2  19      191.02      173.39     26.65 o 
  15   2  19      164.36      130.59     23.47 o 
  17   2  19      337.16      349.72     38.99 o 
  19   2  19      121.54      111.61     30.18 o 
   2   3  19     8766.99     9000.43    308.32 o 
   4   3  19     3588.65     4020.78    133.41 o 
   6   3  19    10192.59    10713.44    330.16 o 
   8   3  19      122.64      123.39     24.95 o 
  10   3  19     7000.51     7507.63    241.97 o 
  12   3  19      775.35      648.72     47.73 o 
  14   3  19      197.32      243.46     30.07 o 
  16   3  19      991.07     1071.14     63.93 o 
  18   3  19     1159.20     1041.80     81.94 o 
   1   4  19      197.48      248.65     17.97 o 
   3   4  19       22.82       23.16     11.81 o 
   5   4  19      883.64      841.08     49.21 o 
   7   4  19       45.16       43.59     15.02 o 
   9   4  19       46.58       48.70     16.82 o 
  11   4  19     1465.95     1343.12     66.24 o 
  13   4  19      229.63      222.35     28.51 o 
  15   4  19       63.48       98.68     21.47 o 
  17   4  19      267.99      302.81     39.67 o 
  19   4  19        2.70       30.73     27.07 o 
   2   5  19     5145.46     5157.75    193.20 o 
   4   5  19       42.71       72.05     18.05 o 
   6   5  19     2047.02     2014.40     90.72 o 
   8   5  19     1698.11     1683.08     77.66 o 
  10   5  19      518.98      593.61     41.93 o 
  12   5  19       44.20       28.31     25.74 o 
  14   5  19      648.30      535.80     41.96 o 
  16   5  19       82.14       40.32     22.54 o 
  18   5  19      460.02      537.53     48.71 o 
   1   6  19       85.85       45.42     15.17 o 
   3   6  19     2580.98     2841.99     97.18 o 
   5   6  19      880.53      957.49     47.66 o 
   7   6  19       94.82       98.91     16.39 o 
   9   6  19     1799.81     1683.97     89.33 o 
  11   6  19      163.86      124.52     18.82 o 
  13   6  19       16.34       65.46     21.52 o 
  15   6  19      164.26      151.38     27.85 o 
  17   6  19        2.93       68.78     36.66 o 
   2   7  19      827.03      856.97     40.27 o 
   4   7  19       12.94       11.12     16.81 o 
   6   7  19     1256.18     1234.28     69.69 o 
   8   7  19       44.70       91.57     22.16 o 
  10   7  19     1819.80     1761.65     79.32 o 
  12   7  19       23.52       21.67     25.91 o 
  14   7  19      359.14      363.10     35.61 o 
  16   7  19      758.07      695.30     54.08 o 
  18   7  19       35.75       81.93     38.89 o 
   1   8  19      669.07      616.41     38.80 o 
   3   8  19     1648.46     1624.12     73.95 o 
   5   8  19        5.05       26.67     12.17 o 
   7   8  19        0.27       59.41     27.15 o 
   9   8  19      322.47      249.84     25.95 o 
  11   8  19       34.81       55.78     17.93 o 
  13   8  19      277.21      219.92     23.56 o 
  15   8  19        5.87       39.51     21.27 o 
  17   8  19      434.26      388.04     37.88 o 
   2   9  19     1304.84     1297.37     63.32 o 
   4   9  19       22.87       40.05     16.71 o 
   6   9  19    11852.72    11516.02    643.65 o 
   8   9  19      129.87      127.78     22.52 o 
  10   9  19       84.78      130.39     20.87 o 
  12   9  19       54.73       40.87     16.91 o 
  14   9  19      739.63      818.04     46.71 o 
  16   9  19     1094.58     1274.80     72.95 o 
   1  10  19      585.69      506.79     32.58 o 
   3  10  19      309.43      279.33     30.47 o 
   5  10  19       48.87       53.20     21.50 o 
   7  10  19       62.31       71.63     20.19 o 
   9  10  19     1237.01     1014.57     56.06 o 
  11  10  19      138.50       87.94     31.48 o 
  13  10  19       74.57       48.32     26.25 o 
  15  10  19        1.67       56.92     33.85 o 
  17  10  19       43.76       94.85     26.01 o 
   2  11  19     2018.43     2005.00     84.09 o 
   4  11  19      245.67      214.72     24.36 o 
   6  11  19      608.77      628.18     38.63 o 
   8  11  19        1.94       25.84     17.08 o 
  10  11  19     1469.17     1643.56    113.48 o 
  12  11  19        4.53       24.17     20.73 o 
  14  11  19      687.18      717.44     53.75 o 
  16  11  19        1.42       16.05     46.42 o 
   1  12  19       78.40      100.50     20.08 o 
   3  12  19      105.81      123.68     19.07 o 
   5  12  19        3.48       42.10     14.61 o 
   7  12  19      206.81      197.64     26.38 o 
   9  12  19      612.94      615.17     42.05 o 
  11  12  19       55.91       76.74     30.27 o 
  13  12  19       30.15       37.21     27.49 o 
  15  12  19       35.64      120.78     31.07 o 
   2  13  19      138.04      129.03     21.37 o 
   4  13  19      333.25      290.91     28.90 o 
   6  13  19      674.48      574.11     41.32 o 
   8  13  19      137.19       84.98     19.85 o 
  10  13  19      482.46      477.90     32.34 o 
  12  13  19       27.04       11.57     16.72 o 
  14  13  19      268.53      282.21     32.76 o 
   1  14  19      265.98      192.37     24.44 o 
   3  14  19      134.64      108.88     18.88 o 
   5  14  19       26.05       25.11     15.79 o 
   7  14  19      454.33      501.99     40.26 o 
   9  14  19      108.52      114.73     24.03 o 
  11  14  19      892.10      819.05     59.12 o 
  13  14  19        5.05       54.94     18.68 o 
   2  15  19       13.91       34.11     14.58 o 
   4  15  19       60.11       59.76     17.89 o 
   6  15  19     1042.08     1060.36     60.83 o 
   8  15  19        0.07       83.10     24.66 o 
  10  15  19      116.91      127.27     24.17 o 
  12  15  19       55.16       93.83     28.01 o 
   1  16  19        3.02       18.28     16.56 o 
   3  16  19       88.42       87.85     21.14 o 
   5  16  19       14.63       72.55     20.98 o 
   7  16  19        1.98       25.12     21.88 o 
   9  16  19       22.11       70.40     22.66 o 
  11  16  19       43.48       76.91     22.82 o 
   2  17  19      164.76      110.14     24.46 o 
   4  17  19      114.54       82.93     18.94 o 
   6  17  19      106.09      122.30     22.08 o 
   8  17  19      245.78      138.51     23.65 o 
  10  17  19      436.92      488.41     32.18 o 
   1  18  19        8.85        6.02     22.13 o 
   3  18  19      104.02       86.77     21.36 o 
   5  18  19       11.80       -6.43     26.18 o 
   7  18  19      421.90      332.97     32.93 o 
   2  19  19       41.87       27.19     36.45 o 
   4  19  19      113.05      147.27     29.86 o 
   6  19  19       73.06       61.45     22.97 o 
   1  20  19        5.83       96.24     47.71 o 
   0   0  20     2288.50     2595.71    259.92 o 
   2   0  20       49.54      -16.58     33.08 o 
   4   0  20    17368.60    20336.36    643.81 o 
   6   0  20       79.68       36.65     24.78 o 
   8   0  20     3228.70     3277.38    201.58 o 
  10   0  20      136.27      173.58     33.74 o 
  12   0  20     1357.81     1774.02    169.05 o 
  14   0  20      432.79      383.73     60.46 o 
  16   0  20     2251.97     2020.82    198.47 o 
  18   0  20        3.40       10.21     38.67 o 
   1   1  20     1134.43     1077.53     87.85 o 
   3   1  20       59.64       15.85     15.21 o 
   5   1  20      149.65      206.48     23.64 o 
   7   1  20     1857.62     1935.06     82.85 o 
   9   1  20      546.46      626.77     46.76 o 
  11   1  20      837.64      759.32     46.16 o 
  13   1  20      470.14      480.00     42.56 o 
  15   1  20      290.86      290.53     35.36 o 
  17   1  20      144.99       96.46     26.40 o 
  19   1  20      855.78      821.25     63.34 o 
   0   2  20     8668.08     8499.68    330.92 o 
   2   2  20       11.29      -18.52     18.52 o 
   4   2  20       75.92       85.35     14.72 o 
   6   2  20      410.37      522.76     38.93 o 
   8   2  20      977.32     1066.33     49.05 o 
  10   2  20        0.02       37.65     21.07 o 
  12   2  20     1416.37     1524.59     69.78 o 
  14   2  20       31.12       50.32     25.64 o 
  16   2  20       86.22       90.39     23.71 o 
  18   2  20       27.26       63.22     35.63 o 
   1   3  20     1193.35     1070.55     58.25 o 
   3   3  20      153.17      136.82     16.05 o 
   5   3  20      416.34      502.03     31.07 o 
   7   3  20       24.94       38.02     13.88 o 
   9   3  20     2399.24     2834.28    127.27 o 
  11   3  20       10.18       22.46     23.79 o 
  13   3  20      301.76      351.59     31.59 o 
  15   3  20        0.19       -6.95     25.85 o 
  17   3  20       51.10       64.78     35.65 o 
   0   4  20      290.26      318.68     42.11 o 
   2   4  20      744.49      573.48     40.76 o 
   4   4  20      851.72      887.72     42.08 o 
   6   4  20      695.20      676.22     35.12 o 
   8   4  20      321.58      393.97     33.32 o 
  10   4  20     1037.88      769.19     44.46 o 
  12   4  20       26.96       57.82     22.25 o 
  14   4  20       70.05       83.84     22.58 o 
  16   4  20       10.01       53.02     38.79 o 
  18   4  20        5.67       10.05     27.65 o 
   1   5  20     2752.99     3015.19    114.31 o 
   3   5  20      124.73      115.96     18.56 o 
   5   5  20      592.97      527.31     30.57 o 
   7   5  20     1986.89     2079.55     86.58 o 
   9   5  20       54.96      109.89     26.43 o 
  11   5  20        0.03      -11.45     23.39 o 
  13   5  20       95.89       47.53     21.20 o 
  15   5  20       37.62       68.95     21.31 o 
  17   5  20      413.11      471.80     57.62 o 
   0   6  20    12386.48    13675.58    584.51 o 
   2   6  20       21.54       35.55     17.31 o 
   4   6  20     5279.76     5761.12    168.59 o 
   6   6  20       40.46       51.42     19.75 o 
   8   6  20      959.12     1030.60     53.47 o 
  10   6  20        0.45       38.45     27.91 o 
  12   6  20     1402.75     1743.62     85.01 o 
  14   6  20       52.75       88.45     21.94 o 
  16   6  20      653.05      526.34     44.43 o 
  18   6  20       10.37       48.41     31.75 o 
   1   7  20     4528.37     4676.08    198.50 o 
   3   7  20      433.24      498.48     28.17 o 
   5   7  20     1078.10      975.50     43.93 o 
   7   7  20      268.50      229.27     28.31 o 
   9   7  20        2.73       48.97     21.44 o 
  11   7  20      599.57      515.25     38.19 o 
  13   7  20       11.93       19.26     20.04 o 
  15   7  20       24.97       61.94     27.02 o 
  17   7  20       11.03       32.85     32.97 o 
   0   8  20     5812.36     6415.05    400.39 o 
   2   8  20      388.58      415.30     27.23 o 
   4   8  20     2895.07     2805.11    108.93 o 
   6   8  20       56.90      112.86     23.83 o 
   8   8  20       91.72       56.45     17.09 o 
  10   8  20      317.33      271.33     29.26 o 
  12   8  20      598.58      615.14     44.44 o 
  14   8  20       12.67       34.22     25.12 o 
  16   8  20     1105.37     1108.00     88.06 o 
   1   9  20      982.51     1051.60     48.98 o 
   3   9  20     1199.14     1264.25     61.75 o 
   5   9  20       30.72       59.74     32.24 o 
   7   9  20       10.73       40.80     19.15 o 
   9   9  20      261.88      285.13     30.06 o 
  11   9  20       54.95       75.78     18.56 o 
  13   9  20      144.11      163.87     23.98 o 
  15   9  20      102.95       78.31     29.90 o 
  17   9  20      199.53      261.65     42.87 o 
   0  10  20      781.33      735.60     78.56 o 
   2  10  20      185.79      143.67     23.43 o 
   4  10  20      181.36      213.14     26.74 o 
   6  10  20      435.43      389.60     33.31 o 
   8  10  20       76.80       65.20     19.94 o 
  10  10  20       42.90       63.16     28.68 o 
  12  10  20        8.84       70.93     20.42 o 
  14  10  20        7.25      -11.03     30.56 o 
  16  10  20       47.63       68.87     25.54 o 
   1  11  20     7723.78     8669.61    416.69 o 
   3  11  20      280.90      299.79     26.57 o 
   5  11  20      125.10      110.60     24.27 o 
   7  11  20       88.87       86.75     28.92 o 
   9  11  20        4.60       -1.84     19.11 o 
  11  11  20        3.60        7.76     20.80 o 
  13  11  20        0.39       42.99     31.43 o 
  15  11  20       78.73       58.45     28.14 o 
   0  12  20    10681.86    10162.83    775.43 o 
   2  12  20     1054.36     1001.90     47.35 o 
   4  12  20     1002.04      959.48     50.42 o 
   6  12  20        1.23       22.27     14.16 o 
   8  12  20        6.20      -21.67     21.67 o 
  10  12  20      117.10      148.52     26.63 o 
  12  12  20      295.24      350.69     42.48 o 
  14  12  20       13.37      107.09     31.82 o 
   1  13  20       10.90       30.52     35.71 o 
   3  13  20      646.71      726.10     54.50 o 
   5  13  20       37.69       17.99     24.04 o 
   7  13  20      790.25      647.60     54.64 o 
   9  13  20       12.81       56.19     20.91 o 
  11  13  20       39.55       53.02     24.95 o 
  13  13  20      195.70      323.04     36.88 o 
   0  14  20     4123.99     4054.42    277.44 o 
   2  14  20       43.39       54.99     16.22 o 
   4  14  20      362.15      317.88     28.29 o 
   6  14  20      224.66      174.39     25.33 o 
   8  14  20       25.63       38.61     16.29 o 
  10  14  20       93.01       69.35     31.06 o 
  12  14  20       42.62       87.47     27.85 o 
   1  15  20     1176.32     1185.98     63.64 o 
   3  15  20      104.79       90.68     18.27 o 
   5  15  20      321.52      316.02     36.95 o 
   7  15  20        0.82       42.65     25.32 o 
   9  15  20       28.69       67.68     21.68 o 
  11  15  20       10.55       14.90     34.94 o 
   0  16  20       73.30       45.42     20.82 o 
   2  16  20      322.54      278.27     47.41 o 
   4  16  20      191.78      189.77     30.23 o 
   6  16  20       63.30       83.12     20.99 o 
   8  16  20       36.86       38.49     21.93 o 
  10  16  20      176.72      196.02     30.20 o 
   1  17  20      142.57      190.62     32.47 o 
   3  17  20        0.38       44.22     34.08 o 
   5  17  20        2.92       40.03     15.18 o 
   7  17  20       29.84       49.30     18.56 o 
   9  17  20       72.84       73.83     28.26 o 
   0  18  20      403.38      283.68     79.68 o 
   2  18  20      131.08      144.25     42.33 o 
   4  18  20      135.57      105.40     27.50 o 
   6  18  20      103.02      116.21     26.51 o 
   1  19  20       30.58       46.82     33.62 o 
   3  19  20      127.56      -28.68     39.19 o 
   5  19  20       32.15      118.14     31.94 o 
   2   1  21     7766.91     7717.15    323.61 o 
   4   1  21      198.97      333.71     23.35 o 
   6   1  21      601.81      666.81     46.55 o 
   8   1  21     1603.79     1716.48     82.29 o 
  10   1  21       11.21       43.13     28.14 o 
  12   1  21     1130.20     1302.72     65.18 o 
  14   1  21      655.45      616.13     45.10 o 
  16   1  21        9.34       71.97     29.77 o 
  18   1  21      110.38      143.67     53.40 o 
   1   2  21       20.83       11.62     17.05 o 
   3   2  21      821.76      700.86     45.47 o 
   5   2  21       45.50       63.64     12.96 o 
   7   2  21      207.55      204.31     25.62 o 
   9   2  21     1522.45     1378.62     68.14 o 
  11   2  21      399.92      412.71     36.17 o 
  13   2  21       82.78      119.61     39.27 o 
  15   2  21        7.92       63.94     28.77 o 
  17   2  21       96.08      131.25     28.12 o 
   2   3  21    17888.20    18541.39    580.23 o 
   4   3  21        8.25       14.71     17.19 o 
   6   3  21      717.79      613.93     30.74 o 
   8   3  21       53.66       47.07     26.72 o 
  10   3  21       30.19       50.91     24.88 o 
  12   3  21        0.17       38.11     27.38 o 
  14   3  21     1487.93     1387.23     80.71 o 
  16   3  21       75.23       57.90     24.75 o 
  18   3  21      524.62      465.18     45.98 o 
   1   4  21      165.95      114.99     13.86 o 
   3   4  21     2952.79     3306.04    119.98 o 
   5   4  21     1959.07     2125.18     94.55 o 
   7   4  21       10.77       51.50     18.02 o 
   9   4  21     2636.52     2721.12    107.69 o 
  11   4  21       25.98      100.43     24.62 o 
  13   4  21      241.31      315.80     31.08 o 
  15   4  21       95.95       87.47     24.99 o 
  17   4  21      525.64      477.00     51.61 o 
   2   5  21     2780.52     2902.85    105.88 o 
   4   5  21     4114.33     4301.45    205.13 o 
   6   5  21        1.09       27.18     21.15 o 
   8   5  21        6.45       44.22     21.91 o 
  10   5  21      398.08      435.99     35.96 o 
  12   5  21      408.20      312.94     32.25 o 
  14   5  21       55.74       70.59     28.30 o 
  16   5  21        0.16       65.69     21.91 o 
  18   5  21       59.50       43.26     24.27 o 
   1   6  21       87.55       77.38     15.25 o 
   3   6  21      732.79      836.84     50.41 o 
   5   6  21        1.36       -5.13     19.92 o 
   7   6  21     1169.98     1105.45     57.07 o 
   9   6  21        0.17       37.82     22.46 o 
  11   6  21        8.58       52.64     23.83 o 
  13   6  21      236.96      209.85     23.83 o 
  15   6  21        5.45       34.46     21.19 o 
  17   6  21      154.57      114.92     42.24 o 
   2   7  21     3606.88     3599.46    124.30 o 
   4   7  21      157.33      124.70     18.76 o 
   6   7  21     1105.76     1037.83     59.56 o 
   8   7  21      306.19      322.53     27.79 o 
  10   7  21        2.96       48.32     30.58 o 
  12   7  21      274.73      266.66     32.72 o 
  14   7  21      187.68      157.70     28.92 o 
  16   7  21       23.87       38.25     34.20 o 
   1   8  21     2059.66     2086.88    104.51 o 
   3   8  21      170.21      175.98     22.53 o 
   5   8  21       17.51      -17.26     17.26 o 
   7   8  21      294.01      252.20     35.54 o 
   9   8  21      337.82      395.66     36.45 o 
  11   8  21       27.07       35.46     23.20 o 
  13   8  21       87.99      141.86     29.97 o 
  15   8  21       82.28      104.41     18.61 o 
  17   8  21       18.29       56.90     26.98 o 
   2   9  21      486.85      436.66     29.96 o 
   4   9  21      971.97      789.12     41.56 o 
   6   9  21       36.78       39.12     18.15 o 
   8   9  21      157.40      121.62     21.87 o 
  10   9  21       68.72       86.65     21.25 o 
  12   9  21       89.38       61.63     19.48 o 
  14   9  21      271.31      268.36     39.06 o 
  16   9  21       12.47       94.78     28.30 o 
   1  10  21      710.66      685.00     45.65 o 
   3  10  21      673.53      698.80     43.65 o 
   5  10  21      930.42      969.52     62.36 o 
   7  10  21        2.24       73.75     19.87 o 
   9  10  21      192.24      198.10     27.24 o 
  11  10  21       85.03      136.93     24.55 o 
  13  10  21      156.85      135.93     36.40 o 
  15  10  21       58.55      166.52     31.80 o 
   2  11  21       91.44       66.47     16.38 o 
   4  11  21     2024.02     1759.34     90.90 o 
   6  11  21        0.40       38.20     20.72 o 
   8  11  21       16.82       27.46     24.81 o 
  10  11  21      727.82      837.96     51.28 o 
  12  11  21        0.94       40.86     27.67 o 
  14  11  21       10.25       35.50     41.53 o 
   1  12  21      122.59       95.48     29.65 o 
   3  12  21      259.57      298.42     31.19 o 
   5  12  21      252.58      177.44     27.54 o 
   7  12  21       90.55       68.62     20.41 o 
   9  12  21      217.80      246.34     28.64 o 
  11  12  21       12.30       45.29     33.93 o 
  13  12  21      166.33      166.13     38.35 o 
   2  13  21       28.39       14.65     26.04 o 
   4  13  21      239.65      197.37     29.66 o 
   6  13  21      243.15      200.85     24.94 o 
   8  13  21       11.22       13.59     18.24 o 
  10  13  21        6.01       78.87     23.64 o 
  12  13  21       12.61       41.43     23.52 o 
   1  14  21        1.46       64.51     20.04 o 
   3  14  21       25.05       61.14     18.85 o 
   5  14  21       26.30       57.33     21.07 o 
   7  14  21        0.02        4.69     23.13 o 
   9  14  21       12.55       29.90     22.03 o 
  11  14  21       51.92       66.51     38.12 o 
   2  15  21     1016.18      910.41     55.24 o 
   4  15  21      537.07      454.83     46.52 o 
   6  15  21       87.87       72.54     20.65 o 
   8  15  21      107.43      114.25     25.97 o 
  10  15  21        5.56       25.46     21.43 o 
   1  16  21      175.52      140.54     22.43 o 
   3  16  21       31.10       46.00     22.05 o 
   5  16  21        5.67       10.45     17.41 o 
   7  16  21       26.14       65.33     18.52 o 
   9  16  21        0.26       47.96     28.92 o 
   2  17  21      396.79      362.87     38.78 o 
   4  17  21      511.61      436.12     42.75 o 
   6  17  21       96.01      111.65     33.86 o 
   8  17  21      119.03       79.61     17.67 o 
   1  18  21        7.95      -11.34     41.55 o 
   3  18  21        0.27       36.60     21.23 o 
   5  18  21        0.03       25.20     23.99 o 
   2  19  21       11.33      102.87     27.91 o 
   0   0  22    19224.49    18771.13   2504.34 o 
   2   0  22     1686.39     1465.39    172.34 o 
   4   0  22     1793.68     1860.34    120.13 o 
   6   0  22      144.96      189.46     31.23 o 
   8   0  22       75.27       75.17     35.95 o 
  10   0  22        3.74       90.60     40.08 o 
  12   0  22      345.63      298.89     74.50 o 
  14   0  22      564.00      553.52     63.93 o 
  16   0  22      207.53      113.93     85.24 o 
  18   0  22      229.93      270.60     39.19 o 
   1   1  22     3039.11     3242.27    167.06 o 
   3   1  22    21127.74    23081.74    648.35 o 
   5   1  22       62.94       63.07     21.75 o 
   7   1  22       49.44      104.70     21.44 o 
   9   1  22     1950.97     1870.53     88.28 o 
  11   1  22       62.42       24.70     34.50 o 
  13   1  22       21.53       20.80     33.08 o 
  15   1  22       85.56       64.11     26.28 o 
  17   1  22      156.88      120.42     29.65 o 
   0   2  22     5266.58     5651.84    352.50 o 
   2   2  22       34.39       63.68     19.38 o 
   4   2  22       44.63       39.39     20.81 o 
   6   2  22      343.46      379.72     33.19 o 
   8   2  22       30.69       20.29     26.65 o 
  10   2  22      512.05      546.08     44.20 o 
  12   2  22      204.69      166.69     27.41 o 
  14   2  22        4.34       54.23     27.91 o 
  16   2  22       55.82       90.52     35.16 o 
  18   2  22        0.75       46.67     35.19 o 
   1   3  22      354.76      375.87     30.20 o 
   3   3  22        9.53       80.67     24.85 o 
   5   3  22     1695.60     1707.60     89.32 o 
   7   3  22      193.28      171.44     25.19 o 
   9   3  22       10.05       53.50     23.52 o 
  11   3  22        8.10       -3.22     25.58 o 
  13   3  22      332.78      353.72     35.96 o 
  15   3  22        4.93       33.28     39.39 o 
  17   3  22       13.63       92.33     62.23 o 
   0   4  22     5256.66     6228.02    329.85 o 
   2   4  22     4667.79     4899.77    209.30 o 
   4   4  22     1603.63     1731.13     77.67 o 
   6   4  22      124.69      142.49     21.54 o 
   8   4  22       11.84       22.34     32.29 o 
  10   4  22       97.44      154.02     25.60 o 
  12   4  22       57.61       85.79     21.32 o 
  14   4  22        5.42       29.98     22.98 o 
  16   4  22        8.85       80.03     32.15 o 
   1   5  22       62.65       23.37     15.55 o 
   3   5  22    10218.15    11114.56    367.07 o 
   5   5  22     4243.94     4334.35    151.47 o 
   7   5  22      126.08      125.55     22.01 o 
   9   5  22      544.15      569.49     45.54 o 
  11   5  22        0.98       43.97     21.55 o 
  13   5  22      115.18      108.09     23.84 o 
  15   5  22      385.96      426.84     41.75 o 
  17   5  22        0.27       20.74     33.41 o 
   0   6  22    11739.03    13518.87    654.82 o 
   2   6  22      129.12      146.71     25.32 o 
   4   6  22     1013.22      947.06     60.17 o 
   6   6  22      125.62      100.96     31.69 o 
   8   6  22       34.06       42.43     14.63 o 
  10   6  22      285.05      260.02     30.77 o 
  12   6  22      446.87      569.76     46.66 o 
  14   6  22        6.32        5.48     25.60 o 
  16   6  22       35.37       76.72     34.42 o 
   1   7  22     3505.33     3279.02    157.95 o 
   3   7  22     3417.83     3027.08     92.81 o 
   5   7  22       10.42       53.99     18.74 o 
   7   7  22       76.99       46.92     26.59 o 
   9   7  22      706.98      758.21     44.09 o 
  11   7  22      367.75      437.20     36.15 o 
  13   7  22      349.42      406.45     37.97 o 
  15   7  22      261.26      203.48     49.63 o 
   0   8  22     2954.91     3247.44    267.81 o 
   2   8  22     3577.33     3600.22    114.11 o 
   4   8  22     1728.17     1546.98     91.09 o 
   6   8  22      292.16      352.86     29.56 o 
   8   8  22      308.51      290.12     28.80 o 
  10   8  22       73.37       29.63     19.30 o 
  12   8  22      136.06      135.78     27.48 o 
  14   8  22      169.71      163.86     32.62 o 
  16   8  22       37.81       64.22     28.36 o 
   1   9  22     3029.14     2438.68    149.25 o 
   3   9  22       35.58       32.86     20.78 o 
   5   9  22     1044.29     1014.62     58.89 o 
   7   9  22      110.14       94.14     22.26 o 
   9   9  22      532.36      653.59     39.55 o 
  11   9  22      349.98      342.42     31.85 o 
  13   9  22       92.96       84.84     22.60 o 
  15   9  22        0.56       52.80     33.74 o 
   0  10  22     2089.27     2335.78    253.06 o 
   2  10  22      167.57      124.65     20.84 o 
   4  10  22       18.96       38.66     24.53 o 
   6  10  22      526.42      542.22     37.27 o 
   8  10  22      139.54      123.09     19.94 o 
  10  10  22      702.06      711.09     44.53 o 
  12  10  22       19.20       73.54     25.66 o 
  14  10  22      114.21      139.08     31.54 o 
   1  11  22     1587.06     1473.23    111.09 o 
   3  11  22     1425.85     1268.77     63.75 o 
   5  11  22      291.13      271.14     27.92 o 
   7  11  22        1.16       14.79     32.95 o 
   9  11  22       74.65      115.53     22.07 o 
  11  11  22       54.59       34.59     23.41 o 
  13  11  22       13.33       41.30     35.64 o 
   0  12  22      908.03     1042.20     77.74 o 
   2  12  22       91.44      114.46     28.39 o 
   4  12  22      504.62      568.47     46.59 o 
   6  12  22       38.46       39.25     13.55 o 
   8  12  22       82.40       66.90     19.52 o 
  10  12  22      115.78      108.51     30.50 o 
  12  12  22       45.54       61.55     24.86 o 
   1  13  22      909.21      682.21     50.87 o 
   3  13  22      145.66      114.33     19.15 o 
   5  13  22        1.52        5.85     20.09 o 
   7  13  22      112.03      105.90     23.05 o 
   9  13  22      509.03      551.59     42.90 o 
  11  13  22       56.12       67.89     29.73 o 
  13  13  22      204.20      252.11     29.53 o 
   0  14  22        0.20       44.51     40.92 o 
   2  14  22      472.56      460.99     43.79 o 
   4  14  22       94.45       53.69     29.51 o 
   6  14  22        0.15      -22.97     24.53 o 
   8  14  22      148.73      210.21     34.53 o 
  10  14  22      121.55      119.46     25.73 o 
  12  14  22       66.84       75.57     32.74 o 
   1  15  22        1.05       35.16     23.54 o 
   3  15  22        0.31       47.38     21.35 o 
   5  15  22      128.23       97.03     21.18 o 
   7  15  22      238.40      265.81     27.42 o 
   9  15  22      131.54       76.99     33.59 o 
   0  16  22      311.25      214.96     54.79 o 
   2  16  22      216.73      215.41     31.87 o 
   4  16  22       65.11       70.84     22.44 o 
   6  16  22        0.00       45.24     21.97 o 
   8  16  22       33.38       56.08     20.25 o 
   1  17  22      254.60      184.66     25.67 o 
   3  17  22       11.15       33.91     39.85 o 
   5  17  22        0.32       47.60     27.30 o 
   7  17  22       19.00        6.96     34.24 o 
   0  18  22        4.24      -56.16     56.16 o 
   2  18  22       94.59      162.95     30.97 o 
   4  18  22       28.61       26.66     23.94 o 
   2   1  23       62.21       54.85     19.21 o 
   4   1  23     2945.26     3181.95    143.49 o 
   6   1  23      408.46      456.42     36.70 o 
   8   1  23       50.01       72.85     32.05 o 
  10   1  23       31.09       83.68     28.91 o 
  12   1  23      401.05      535.04     47.12 o 
  14   1  23      104.97       56.75     24.99 o 
  16   1  23      366.42      295.35     37.43 o 
   1   2  23    10341.16    10706.76    467.74 o 
   3   2  23    19913.37    21411.13    670.32 o 
   5   2  23     1790.14     2028.18     90.94 o 
   7   2  23     1124.12     1033.69     57.26 o 
   9   2  23     1465.76     1576.90     74.26 o 
  11   2  23       23.10       64.77     26.83 o 
  13   2  23     1767.60     1864.15    115.74 o 
  15   2  23      559.15      566.30     57.59 o 
  17   2  23      135.05      183.10     27.50 o 
   2   3  23      294.14      353.04     35.84 o 
   4   3  23       14.68       53.94     23.29 o 
   6   3  23     8172.44     8833.54    185.59 o 
   8   3  23      131.23      118.46     29.52 o 
  10   3  23       26.90       51.16     20.42 o 
  12   3  23      374.53      407.19     34.34 o 
  14   3  23      579.86      516.14     41.12 o 
  16   3  23      176.86      117.30     26.36 o 
   1   4  23     6389.63     6438.01    276.20 o 
   3   4  23     3233.63     3381.29    135.74 o 
   5   4  23      107.77       80.83     16.40 o 
   7   4  23      421.89      399.50     32.06 o 
   9   4  23      317.49      344.52     37.18 o 
  11   4  23       18.83       22.95     24.75 o 
  13   4  23     2737.65     2374.55    191.95 o 
  15   4  23      497.59      492.71     50.46 o 
  17   4  23       45.78       84.21     40.31 o 
   2   5  23      215.32      164.55     27.59 o 
   4   5  23     4657.70     4438.26    119.28 o 
   6   5  23       55.54       64.28     16.52 o 
   8   5  23       24.34        1.27     26.40 o 
  10   5  23       45.43       42.94     19.98 o 
  12   5  23       78.00      149.29     21.78 o 
  14   5  23      189.35      233.99     33.90 o 
  16   5  23       89.58      158.12     35.42 o 
   1   6  23      357.28      265.10     30.95 o 
   3   6  23     2213.03     2332.99     99.03 o 
   5   6  23     3338.48     3609.49    133.24 o 
   7   6  23        0.64        4.18     17.99 o 
   9   6  23      113.91      144.27     23.61 o 
  11   6  23      233.62      213.24     26.37 o 
  13   6  23       26.32       61.71     20.24 o 
  15   6  23        8.18       54.09     25.81 o 
   2   7  23        3.32        3.71     16.59 o 
   4   7  23      588.54      473.12     30.43 o 
   6   7  23     1561.73     1436.73     65.16 o 
   8   7  23       12.12       33.69     15.69 o 
  10   7  23      155.56      130.32     27.82 o 
  12   7  23      192.84      121.67     25.02 o 
  14   7  23      121.03      136.23     32.90 o 
  16   7  23       79.44      107.39     27.39 o 
   1   8  23     3462.92     3504.80    154.66 o 
   3   8  23     5064.51     5232.72    229.90 o 
   5   8  23     1589.63     1558.24     80.99 o 
   7   8  23      172.07      191.53     26.42 o 
   9   8  23      490.41      597.50     35.81 o 
  11   8  23       12.62       66.80     23.37 o 
  13   8  23      669.82      643.73     50.00 o 
  15   8  23      403.44      367.43     37.94 o 
   2   9  23      746.77      639.25     42.52 o 
   4   9  23       97.49      112.32     25.22 o 
   6   9  23       23.55       26.48     16.68 o 
   8   9  23       36.85       63.32     23.03 o 
  10   9  23       55.01       38.10     19.69 o 
  12   9  23       17.45       52.64     21.52 o 
  14   9  23      115.10      124.97     27.69 o 
   1  10  23     2249.05     2175.94    148.22 o 
   3  10  23      315.84      305.55     35.31 o 
   5  10  23      904.20      950.29     51.72 o 
   7  10  23      311.92      266.18     29.40 o 
   9  10  23       16.71        2.43     21.57 o 
  11  10  23       99.64       58.09     32.14 o 
  13  10  23       89.13      102.80     28.46 o 
   2  11  23      416.41      393.05     32.19 o 
   4  11  23      924.01      847.89     51.56 o 
   6  11  23      101.20       91.44     17.18 o 
   8  11  23       66.89       72.18     20.21 o 
  10  11  23       49.39       57.02     19.38 o 
  12  11  23      340.17      341.10     36.58 o 
  14  11  23        7.56       73.36     34.17 o 
   1  12  23      407.95      516.92     47.16 o 
   3  12  23      520.77      482.87     38.95 o 
   5  12  23     2223.87     1858.91     91.97 o 
   7  12  23      870.51      983.12     61.53 o 
   9  12  23       47.46       41.47     23.03 o 
  11  12  23      174.25      138.64     22.28 o 
  13  12  23       55.54       94.21     24.66 o 
   2  13  23      238.67      121.82     33.36 o 
   4  13  23       50.25       54.57     16.38 o 
   6  13  23        6.16       25.21     17.55 o 
   8  13  23        3.49       22.76     27.44 o 
  10  13  23       43.84       72.34     26.75 o 
  12  13  23       97.80       67.75     31.37 o 
   1  14  23      120.91      113.92     24.32 o 
   3  14  23       44.27       63.10     19.54 o 
   5  14  23       89.67       61.50     16.13 o 
   7  14  23       37.28       46.13     18.42 o 
   9  14  23        5.16       64.11     20.86 o 
  11  14  23      348.88      352.99     31.24 o 
   2  15  23       19.34       68.85     20.17 o 
   4  15  23      431.63      346.30     41.81 o 
   6  15  23        8.70       41.60     16.19 o 
   8  15  23       19.99       26.96     19.11 o 
   1  16  23      216.26      158.12     26.15 o 
   3  16  23        0.87       89.82     22.29 o 
   5  16  23      166.61      153.82     30.43 o 
   7  16  23      103.69      130.28     19.67 o 
   2  17  23       91.36      149.35     41.80 o 
   4  17  23        0.35       46.47     24.57 o 
   6  17  23       25.63       82.50     34.79 o 
   1  18  23      180.89      154.13     34.99 o 
   0   0  24       17.20      -27.39     27.39 o 
   2   0  24      380.31      453.92     61.75 o 
   4   0  24      481.78      490.44     58.81 o 
   6   0  24     3616.91     3930.02    266.61 o 
   8   0  24      794.23      761.57     82.75 o 
  10   0  24     4024.09     4881.29    244.05 o 
  12   0  24        0.77       24.94     47.29 o 
  14   0  24       32.05       46.91     33.65 o 
  16   0  24        5.73      -29.92     40.25 o 
   1   1  24     1530.08     1494.78    118.04 o 
   3   1  24       79.95       72.06     19.62 o 
   5   1  24      902.82      849.18     49.60 o 
   7   1  24      324.21      468.52     30.81 o 
   9   1  24      751.31      677.86     58.72 o 
  11   1  24      260.77      200.64     30.77 o 
  13   1  24       71.64       61.14     25.17 o 
  15   1  24      879.94      988.09     72.21 o 
  17   1  24        5.75       24.52     25.70 o 
   0   2  24      369.61      414.88     38.05 o 
   2   2  24      767.37      769.92     49.94 o 
   4   2  24       57.31       56.94     16.54 o 
   6   2  24      107.27      160.02     18.80 o 
   8   2  24      124.67      126.94     24.11 o 
  10   2  24      301.83      368.83     32.95 o 
  12   2  24        2.07       28.03     26.94 o 
  14   2  24       78.25       66.81     26.33 o 
  16   2  24        0.11       20.58     24.33 o 
   1   3  24       45.19        2.12     32.08 o 
   3   3  24     1751.50     1569.11     99.79 o 
   5   3  24       10.05       24.76     20.28 o 
   7   3  24        9.02       45.53     21.95 o 
   9   3  24      107.47      180.88     27.69 o 
  11   3  24      200.58      227.65     28.79 o 
  13   3  24       72.08       80.23     24.87 o 
  15   3  24       10.61       78.81     32.88 o 
   0   4  24      530.88      521.28     45.90 o 
   2   4  24      492.92      502.66     34.45 o 
   4   4  24      286.89      324.01     25.63 o 
   6   4  24      319.37      261.69     31.26 o 
   8   4  24      768.40      751.99     67.75 o 
  10   4  24      736.51      883.60     51.58 o 
  12   4  24        2.07       50.67     21.97 o 
  14   4  24       61.27       90.41     25.01 o 
  16   4  24       33.10       61.82     23.44 o 
   1   5  24       16.02       22.80     27.27 o 
   3   5  24      656.08      702.60     44.93 o 
   5   5  24      249.75      293.38     30.02 o 
   7   5  24       19.55       16.44     43.24 o 
   9   5  24      141.36      189.46     28.85 o 
  11   5  24      261.67      403.86     38.21 o 
  13   5  24       37.35      -13.66     21.74 o 
  15   5  24      722.23      694.55     66.22 o 
   0   6  24     5016.71     5489.97    461.30 o 
   2   6  24      715.41      710.61     40.06 o 
   4   6  24      143.24      163.34     24.29 o 
   6   6  24       85.24       71.15     15.36 o 
   8   6  24     1408.36     1444.78     79.44 o 
  10   6  24      146.96      145.45     25.29 o 
  12   6  24      222.08      167.98     28.26 o 
  14   6  24        6.61       75.69     21.44 o 
  16   6  24        0.00       88.41     48.97 o 
   1   7  24     2484.19     2479.30    133.23 o 
   3   7  24     1359.27     1486.26     94.00 o 
   5   7  24      241.24      267.56     34.72 o 
   7   7  24     1585.89     1518.94     80.07 o 
   9   7  24       59.99       69.73     18.20 o 
  11   7  24      755.78      831.02     52.89 o 
  13   7  24      306.50      253.50     30.60 o 
  15   7  24      350.23      423.65     35.27 o 
   0   8  24      353.27      355.37     41.70 o 
   2   8  24       22.67       39.36     19.54 o 
   4   8  24       28.83       44.91     14.49 o 
   6   8  24      239.44      230.75     28.31 o 
   8   8  24        1.75       23.88     16.29 o 
  10   8  24       59.91      110.31     24.75 o 
  12   8  24        2.13       73.99     22.58 o 
  14   8  24        7.95       40.28     29.98 o 
   1   9  24       35.60       33.17     19.90 o 
   3   9  24      518.44      484.46     57.27 o 
   5   9  24        1.40        0.45     20.35 o 
   7   9  24       70.53       55.17     20.26 o 
   9   9  24        0.67       56.06     23.40 o 
  11   9  24      194.15      220.80     36.32 o 
  13   9  24       41.70       37.65     26.29 o 
   0  10  24      892.83      790.28    108.22 o 
   2  10  24       48.36       51.62     17.02 o 
   4  10  24       15.33       57.02     18.37 o 
   6  10  24      890.52      827.15     42.20 o 
   8  10  24      728.25      615.11     38.00 o 
  10  10  24      181.58      266.46     34.39 o 
  12  10  24      106.43      105.87     23.89 o 
  14  10  24       25.84       18.64     23.02 o 
   1  11  24      125.10       97.24     25.48 o 
   3  11  24        3.24       29.19     17.23 o 
   5  11  24       21.41       59.44     16.49 o 
   7  11  24      175.26      231.14     33.29 o 
   9  11  24       16.46       31.62     19.04 o 
  11  11  24      112.71       78.10     27.11 o 
  13  11  24       31.02       21.27     26.61 o 
   0  12  24     1454.20     1253.78    128.87 o 
   2  12  24        3.60        6.27     29.90 o 
   4  12  24        5.89       61.92     17.92 o 
   6  12  24      501.11      500.72     37.45 o 
   8  12  24      456.35      426.44     38.16 o 
  10  12  24      282.56      249.77     34.07 o 
  12  12  24        0.56       85.97     31.99 o 
   1  13  24      578.02      586.15     47.04 o 
   3  13  24     1504.48     1102.52     76.33 o 
   5  13  24        5.88       52.46     19.24 o 
   7  13  24      164.69      185.42     27.20 o 
   9  13  24        5.02       43.37     24.27 o 
  11  13  24      254.88      293.78     36.55 o 
   0  14  24      538.01      469.82     44.39 o 
   2  14  24       95.91       65.79     33.27 o 
   4  14  24       35.25       84.47     28.47 o 
   6  14  24      383.23      347.75     34.97 o 
   8  14  24       37.81       43.83     23.82 o 
  10  14  24        6.10       87.25     29.73 o 
   1  15  24      182.94      160.65     27.06 o 
   3  15  24      350.36      376.01     41.94 o 
   5  15  24        1.96       32.38     28.94 o 
   7  15  24        0.16       63.56     21.26 o 
   0  16  24      137.14       62.74     32.32 o 
   2  16  24      175.29      132.06     36.86 o 
   4  16  24        5.31       38.05     32.30 o 
   6  16  24      400.11      377.81     59.77 o 
   1  17  24       85.50       74.40     27.74 o 
   3  17  24       12.89      105.28     38.73 o 
   2   1  25     1147.60     1163.67     78.37 o 
   4   1  25      874.06      753.74     44.64 o 
   6   1  25        0.27       24.64     14.22 o 
   8   1  25      415.15      435.75     38.21 o 
  10   1  25       21.45       36.68     23.28 o 
  12   1  25      186.34      165.69     28.55 o 
  14   1  25      221.59      251.33     37.48 o 
  16   1  25      183.25      161.60     28.17 o 
   1   2  25      424.02      408.37     27.07 o 
   3   2  25      485.16      432.67     29.60 o 
   5   2  25     5610.87     5753.32    215.62 o 
   7   2  25      771.04      875.61     48.06 o 
   9   2  25     1057.76     1159.63     60.48 o 
  11   2  25      748.71      637.81     41.22 o 
  13   2  25      702.69      827.41     61.09 o 
  15   2  25      467.82      378.42     42.11 o 
   2   3  25     7828.75     8558.91    284.80 o 
   4   3  25       91.19       61.07     20.92 o 
   6   3  25      306.50      323.47     29.32 o 
   8   3  25       74.37      112.76     32.32 o 
  10   3  25       77.06       62.58     23.74 o 
  12   3  25        4.22       41.22     19.62 o 
  14   3  25       61.54       37.77     28.27 o 
  16   3  25        0.35       75.25     25.62 o 
   1   4  25     2206.44     2157.01    124.66 o 
   3   4  25       21.65       28.83     15.28 o 
   5   4  25     4176.52     4464.89    111.60 o 
   7   4  25        0.90       51.52     25.49 o 
   9   4  25        0.89       26.41     24.48 o 
  11   4  25      708.62      704.72     47.53 o 
  13   4  25      573.47      531.34     40.61 o 
  15   4  25      107.99      154.54     31.43 o 
   2   5  25     1283.61     1232.69     61.87 o 
   4   5  25      177.58      235.69     25.55 o 
   6   5  25      276.22      262.27     31.43 o 
   8   5  25      209.44      180.02     28.50 o 
  10   5  25      345.75      433.17     33.70 o 
  12   5  25       45.63       38.10     24.72 o 
  14   5  25      149.84      176.24     30.06 o 
   1   6  25      540.62      510.15     31.98 o 
   3   6  25     1046.28      898.39     50.80 o 
   5   6  25     1179.50     1195.91     68.34 o 
   7   6  25       69.28       61.20     21.79 o 
   9   6  25       37.61       47.46     18.54 o 
  11   6  25        2.10        2.82     20.28 o 
  13   6  25        0.23        9.00     24.18 o 
  15   6  25        4.95       23.99     34.74 o 
   2   7  25      234.89      159.57     30.24 o 
   4   7  25      375.64      409.06     30.59 o 
   6   7  25       13.91       15.23     20.74 o 
   8   7  25       81.43      105.78     21.95 o 
  10   7  25       64.39       38.57     18.06 o 
  12   7  25       88.42       77.26     20.84 o 
  14   7  25        5.55       55.63     24.53 o 
   1   8  25        1.73       -3.76     22.44 o 
   3   8  25        3.05        5.23     17.90 o 
   5   8  25      992.73      792.31     42.39 o 
   7   8  25      133.08       79.67     19.64 o 
   9   8  25      133.28      164.40     26.59 o 
  11   8  25       70.63      104.26     24.51 o 
  13   8  25      203.16      231.26     36.70 o 
   2   9  25     1277.73     1264.71     78.82 o 
   4   9  25      317.55      354.18     32.43 o 
   6   9  25       34.14       30.00     25.34 o 
   8   9  25        6.49       32.97     21.94 o 
  10   9  25       18.36       50.38     34.05 o 
  12   9  25       59.13       99.55     27.30 o 
   1  10  25       45.31       43.33     29.27 o 
   3  10  25      939.96      845.79     64.19 o 
   5  10  25       28.45       17.95     18.39 o 
   7  10  25      157.12      161.66     29.20 o 
   9  10  25      162.00      267.06     33.74 o 
  11  10  25      162.34      166.20     25.66 o 
  13  10  25      696.25      684.94     59.74 o 
   2  11  25      210.32      167.76     23.74 o 
   4  11  25      176.39      151.03     21.82 o 
   6  11  25        1.90        6.29     19.06 o 
   8  11  25        0.42       31.16     30.17 o 
  10  11  25      176.08      162.06     30.75 o 
  12  11  25      196.83      180.75     26.28 o 
   1  12  25      278.75      318.20     30.56 o 
   3  12  25      336.51      267.83     26.21 o 
   5  12  25       69.28       51.17     16.81 o 
   7  12  25       14.28       33.78     31.32 o 
   9  12  25      142.00      185.47     26.50 o 
  11  12  25      222.25      282.40     53.55 o 
   2  13  25      477.03      508.81     43.81 o 
   4  13  25      475.53      303.86     35.80 o 
   6  13  25        0.02       28.43     26.65 o 
   8  13  25       63.35      118.92     30.64 o 
  10  13  25      201.42      208.67     31.58 o 
   1  14  25        1.75       14.56     22.54 o 
   3  14  25        1.46       50.35     22.61 o 
   5  14  25        5.17       37.08     30.56 o 
   7  14  25        3.23       29.99     18.70 o 
   9  14  25        0.04        4.16     39.67 o 
   2  15  25       83.31       76.16     32.48 o 
   4  15  25        1.20       48.07     24.06 o 
   6  15  25       33.66       95.04     26.63 o 
   1  16  25       41.98       84.14     26.16 o 
   3  16  25      222.99      332.23     49.59 o 
   5  16  25       27.04       75.13     40.67 o 
   0   0  26     5828.15     5065.23   1035.12 o 
   2   0  26      376.92      363.49     40.85 o 
   4   0  26      577.00      667.51     67.27 o 
   6   0  26      896.48     1134.76     75.49 o 
   8   0  26      604.95      633.27     62.57 o 
  10   0  26       15.20       28.63     40.85 o 
  12   0  26      408.60      368.86     47.28 o 
  14   0  26        3.82      106.76     31.26 o 
   1   1  26      239.82      226.45     23.22 o 
   3   1  26      177.56      110.37     30.33 o 
   5   1  26     1337.65     1186.77     55.96 o 
   7   1  26     3410.78     3179.63    149.22 o 
   9   1  26      274.81      198.59     31.27 o 
  11   1  26      670.43      513.58     41.24 o 
  13   1  26      111.79       94.23     31.35 o 
  15   1  26      663.42      678.05     82.27 o 
   0   2  26      634.64      662.11     51.12 o 
   2   2  26      188.26      126.10     27.02 o 
   4   2  26       46.56       56.22     17.57 o 
   6   2  26      372.92      391.32     37.41 o 
   8   2  26       27.27       29.41     21.05 o 
  10   2  26       14.81       73.26     36.18 o 
  12   2  26      228.97      186.40     29.52 o 
  14   2  26        0.01       38.45     19.22 o 
   1   3  26        8.57       29.28     12.98 o 
   3   3  26       58.08       50.99     12.98 o 
   5   3  26      519.88      565.53     43.19 o 
   7   3  26      100.02      117.93     25.90 o 
   9   3  26        0.01       22.00     25.98 o 
  11   3  26       18.58       47.17     29.76 o 
  13   3  26        0.09       71.25     35.99 o 
  15   3  26       23.81       64.24     27.45 o 
   0   4  26     1552.83     1467.86    136.06 o 
   2   4  26      189.39       82.81     24.88 o 
   4   4  26       86.30      107.28     24.28 o 
   6   4  26        2.14       30.62     30.73 o 
   8   4  26        7.50       55.45     19.34 o 
  10   4  26        5.90       43.82     22.61 o 
  12   4  26       10.93       27.80     28.71 o 
  14   4  26      117.41       80.73     29.41 o 
   1   5  26     1224.67     1103.08     57.83 o 
   3   5  26        1.55       41.32     17.29 o 
   5   5  26      528.51      547.96     43.88 o 
   7   5  26     2521.38     2355.76    128.23 o 
   9   5  26      417.14      382.21     35.34 o 
  11   5  26       37.25       77.63     21.32 o 
  13   5  26       21.14       12.21     22.97 o 
   0   6  26     1001.07     1042.75     87.69 o 
   2   6  26      575.90      541.05     39.24 o 
   4   6  26      634.11      665.45     47.03 o 
   6   6  26      391.01      463.75     50.75 o 
   8   6  26      252.50      249.14     32.04 o 
  10   6  26       46.30       59.44     20.94 o 
  12   6  26      731.43      669.16     47.85 o 
  14   6  26        4.48       45.04     26.78 o 
   1   7  26       26.36       22.24     14.84 o 
   3   7  26       89.06       80.94     24.42 o 
   5   7  26      925.98      916.50     63.39 o 
   7   7  26     1174.44     1126.12     59.44 o 
   9   7  26      117.78       83.99     21.17 o 
  11   7  26      440.40      404.79     38.56 o 
  13   7  26      123.43       89.10     27.94 o 
   0   8  26      943.18      931.06    103.50 o 
   2   8  26      935.65      964.97     63.81 o 
   4   8  26     1658.47     1353.99     87.67 o 
   6   8  26        1.84       54.62     23.66 o 
   8   8  26        1.25        3.88     24.50 o 
  10   8  26       21.80       40.68     23.58 o 
  12   8  26      380.43      427.55     42.61 o 
   1   9  26        4.86       32.65     21.30 o 
   3   9  26       34.30      122.19     25.24 o 
   5   9  26     1262.72     1036.83     54.08 o 
   7   9  26       12.03       39.91     28.18 o 
   9   9  26       33.48       66.47     32.39 o 
  11   9  26        1.28       42.87     27.56 o 
  13   9  26      271.87      231.69     28.18 o 
   0  10  26       22.32       42.15     21.22 o 
   2  10  26       18.79       40.05     19.95 o 
   4  10  26      118.82      107.39     21.36 o 
   6  10  26       28.65       60.23     15.09 o 
   8  10  26       45.01       88.42     20.82 o 
  10  10  26       11.83       83.00     24.46 o 
  12  10  26       78.15       55.84     39.58 o 
   1  11  26       20.62       33.18     22.80 o 
   3  11  26      655.95      712.23     50.96 o 
   5  11  26       39.87      105.95     23.02 o 
   7  11  26      403.89      430.24     37.34 o 
   9  11  26       32.85       41.17     19.31 o 
  11  11  26      188.21      201.13     27.56 o 
   0  12  26      173.83      111.22     38.57 o 
   2  12  26       82.32       37.44     17.90 o 
   4  12  26      385.68      319.38     29.78 o 
   6  12  26       10.21       32.97     21.64 o 
   8  12  26       25.16       72.80     23.83 o 
  10  12  26      122.92      146.91     21.95 o 
   1  13  26       23.97       61.36     34.49 o 
   3  13  26        1.42       54.42     27.91 o 
   5  13  26      392.22      372.89     34.79 o 
   7  13  26      182.76      193.24     28.70 o 
   9  13  26       74.46       89.00     21.48 o 
   0  14  26      259.12      177.50     31.09 o 
   2  14  26       15.56       71.12     30.84 o 
   4  14  26      158.08      136.19     39.73 o 
   6  14  26       91.44      134.28     28.50 o 
   1  15  26       91.34      104.96     27.52 o 
   3  15  26       12.34       30.59     27.16 o 
   5  15  26      135.68      101.39     26.03 o 
   0  16  26       88.09      138.83     44.62 o 
   2  16  26       55.94       56.18     21.74 o 
   2   1  27        0.91       23.14     17.07 o 
   4   1  27      153.32      107.46     21.14 o 
   6   1  27     2364.94     2353.07    112.97 o 
   8   1  27       48.31       30.66     26.83 o 
  10   1  27       59.41       85.64     30.54 o 
  12   1  27       69.28       65.35     23.92 o 
  14   1  27      226.83      236.81     36.32 o 
   1   2  27     1142.34     1117.35     64.26 o 
   3   2  27       23.12       49.07     17.21 o 
   5   2  27      122.45      132.96     23.59 o 
   7   2  27      774.35      820.63     44.85 o 
   9   2  27       19.47       57.55     24.48 o 
  11   2  27      170.23      146.77     28.36 o 
  13   2  27       57.62      158.98     23.16 o 
   2   3  27      307.61      321.41     36.83 o 
   4   3  27      118.31       72.96     18.39 o 
   6   3  27     3326.67     3410.68    138.30 o 
   8   3  27        3.26       31.67     22.91 o 
  10   3  27      590.04      618.45     40.96 o 
  12   3  27      299.86      278.38     40.61 o 
  14   3  27      721.24      835.44     69.86 o 
   1   4  27      303.08      323.70     31.05 o 
   3   4  27      203.44      168.41     24.96 o 
   5   4  27       97.64      132.06     24.70 o 
   7   4  27      759.38      668.55     45.86 o 
   9   4  27      859.78      758.36     48.53 o 
  11   4  27      459.55      486.61     60.37 o 
  13   4  27      110.06      114.23     27.83 o 
   2   5  27      186.84      153.78     27.00 o 
   4   5  27      196.47      146.25     36.57 o 
   6   5  27      388.78      355.70     38.63 o 
   8   5  27      103.80       92.71     23.76 o 
  10   5  27      336.71      355.91     34.67 o 
  12   5  27      116.07      198.64     29.81 o 
  14   5  27      220.12      189.33     32.55 o 
   1   6  27      129.13       71.48     25.04 o 
   3   6  27      155.36      175.47     28.36 o 
   5   6  27        0.03       42.71     24.27 o 
   7   6  27      178.57      198.83     27.47 o 
   9   6  27       25.99       32.86     26.10 o 
  11   6  27      573.06      518.01     40.17 o 
  13   6  27       20.67       57.29     34.64 o 
   2   7  27      279.12      225.57     28.82 o 
   4   7  27      968.14      762.39     52.42 o 
   6   7  27      459.09      530.21     38.85 o 
   8   7  27       97.95      103.86     23.43 o 
  10   7  27       16.76       39.87     22.65 o 
  12   7  27       90.43       82.01     26.05 o 
   1   8  27      181.14      131.78     29.74 o 
   3   8  27        0.09       67.21     20.96 o 
   5   8  27      264.83      149.59     26.76 o 
   7   8  27      126.84      119.19     24.95 o 
   9   8  27      504.94      460.69     34.96 o 
  11   8  27      139.30      146.78     27.64 o 
   2   9  27        1.05       27.61     25.89 o 
   4   9  27        0.08       18.38     21.58 o 
   6   9  27      373.66      311.77     27.85 o 
   8   9  27       89.77       94.38     26.97 o 
  10   9  27        0.97       47.06     43.24 o 
  12   9  27       34.00      118.46     23.51 o 
   1  10  27        9.78       28.41     22.12 o 
   3  10  27      133.79      171.48     29.16 o 
   5  10  27      154.83       97.76     21.84 o 
   7  10  27      303.37      353.09     36.49 o 
   9  10  27      574.64      557.70     47.83 o 
  11  10  27      164.18      132.05     29.73 o 
   2  11  27      539.18      501.34     38.60 o 
   4  11  27      137.23       88.24     19.75 o 
   6  11  27       32.32       53.93     23.35 o 
   8  11  27      619.02      508.73     48.24 o 
  10  11  27      234.17      219.45     28.01 o 
   1  12  27       18.17       42.66     35.05 o 
   3  12  27        0.92      -21.76     21.76 o 
   5  12  27       24.83       52.70     49.92 o 
   7  12  27       56.82       77.44     30.96 o 
   9  12  27        8.74       42.23     22.55 o 
   2  13  27      569.44      415.57     35.92 o 
   4  13  27        1.29      118.85     21.52 o 
   6  13  27        2.59       45.36     39.23 o 
   8  13  27        1.39       96.57     31.85 o 
   1  14  27        8.40       16.20     24.86 o 
   3  14  27        2.64       25.98     31.95 o 
   5  14  27      124.39       88.23     22.88 o 
   2  15  27       10.84       12.62     29.86 o 
   0   0  28      109.91       97.63     79.97 o 
   2   0  28      179.59      159.05     30.14 o 
   4   0  28     1001.57     1072.23     76.65 o 
   6   0  28        8.09      -28.66     28.66 o 
   8   0  28      483.65      361.27     51.64 o 
  10   0  28      156.67      163.18     42.76 o 
  12   0  28     2478.61     2321.37    283.06 o 
  14   0  28      248.78      238.97     82.30 o 
   1   1  28      105.61       79.49     23.42 o 
   3   1  28       11.79       61.73     21.62 o 
   5   1  28       28.68       47.32     17.44 o 
   7   1  28        0.52       -7.16     22.90 o 
   9   1  28       11.02       25.36     22.66 o 
  11   1  28       77.98       63.00     28.62 o 
  13   1  28      121.83      101.26     26.39 o 
   0   2  28     3523.20     3776.53    369.02 o 
   2   2  28      172.87      107.78     23.39 o 
   4   2  28       85.56       67.35     18.29 o 
   6   2  28       16.30      -21.88     21.88 o 
   8   2  28      237.61      291.27     31.83 o 
  10   2  28       11.64      -30.39     30.39 o 
  12   2  28      231.69      231.52     33.67 o 
  14   2  28       23.88       14.38     33.92 o 
   1   3  28       49.46       46.46     25.18 o 
   3   3  28       25.05       47.30     17.93 o 
   5   3  28      176.32      116.81     22.64 o 
   7   3  28        8.53       38.64     23.95 o 
   9   3  28       86.60      116.57     24.54 o 
  11   3  28       32.38       54.98     34.64 o 
  13   3  28      101.88       98.47     27.00 o 
   0   4  28       30.42      112.00     39.63 o 
   2   4  28       28.04       32.57     24.76 o 
   4   4  28        4.21       33.64     33.51 o 
   6   4  28      101.99      167.41     25.97 o 
   8   4  28       32.68       53.46     28.16 o 
  10   4  28      380.93      322.58     34.86 o 
  12   4  28      671.58      546.34     49.24 o 
   1   5  28      355.77      205.38     29.85 o 
   3   5  28      242.24      272.39     34.28 o 
   5   5  28       61.50       88.48     24.33 o 
   7   5  28        8.03       31.79     23.17 o 
   9   5  28      186.48      229.61     31.54 o 
  11   5  28      174.84      166.17     26.44 o 
  13   5  28       85.96      122.83     29.44 o 
   0   6  28     1976.69     2146.81    143.53 o 
   2   6  28      118.60      116.26     28.57 o 
   4   6  28      134.83      193.99     27.41 o 
   6   6  28       98.99      102.48     35.74 o 
   8   6  28      764.92      774.71     48.91 o 
  10   6  28       71.55       97.22     25.41 o 
  12   6  28      369.74      459.51     39.56 o 
   1   7  28       73.54       80.43     21.32 o 
   3   7  28       45.28       73.61     22.51 o 
   5   7  28       13.69       35.90     21.38 o 
   7   7  28       50.88       52.22     24.44 o 
   9   7  28        2.77       48.48     39.20 o 
  11   7  28       13.42       73.43     27.41 o 
   0   8  28      276.92      298.86     94.47 o 
   2   8  28        0.07       51.04     18.42 o 
   4   8  28      342.60      211.23     28.53 o 
   6   8  28       94.46       99.76     22.03 o 
   8   8  28      958.67     1035.03     74.00 o 
  10   8  28       24.90        2.99     25.07 o 
   1   9  28      156.18      127.50     28.59 o 
   3   9  28        8.91       41.14     22.18 o 
   5   9  28       32.70       29.42     31.85 o 
   7   9  28       11.09       73.21     20.05 o 
   9   9  28       61.30       59.61     20.75 o 
  11   9  28       23.32       62.13     24.33 o 
   0  10  28       49.31       46.08     30.99 o 
   2  10  28      585.02      461.89     63.03 o 
   4  10  28      185.36      124.27     23.46 o 
   6  10  28       21.83       31.04     28.92 o 
   8  10  28        1.04       14.37     33.28 o 
  10  10  28       65.01       75.26     20.84 o 
   1  11  28        1.14       44.14     18.10 o 
   3  11  28        0.59       17.89     16.81 o 
   5  11  28       97.13      131.59     45.60 o 
   7  11  28      239.61      127.69     39.73 o 
   9  11  28        0.40       10.88     24.92 o 
   0  12  28        7.68      116.94     37.11 o 
   2  12  28       28.97       88.56     24.87 o 
   4  12  28       87.57       86.39     20.44 o 
   6  12  28       22.40      107.98     32.67 o 
   1  13  28        0.26       57.60     34.93 o 
   3  13  28       11.27       34.68     32.65 o 
   5  13  28       11.57       69.00     28.23 o 
   0  14  28       81.05       61.73     60.60 o 
   2  14  28      306.23      304.43     43.57 o 
   2   1  29      361.23      489.65     38.14 o 
   4   1  29       59.32       39.78     25.19 o 
   6   1  29       10.50       33.84     21.23 o 
   8   1  29      191.38      109.37     22.85 o 
  10   1  29      261.72      220.00     38.21 o 
  12   1  29        6.54       62.17     20.52 o 
   1   2  29      428.92      438.00     41.73 o 
   3   2  29      267.95      280.65     29.91 o 
   5   2  29       14.89       55.44     20.95 o 
   7   2  29      154.12      130.03     28.54 o 
   9   2  29      111.92      158.95     28.84 o 
  11   2  29       60.93       97.16     25.50 o 
  13   2  29      121.04      185.41     35.15 o 
   2   3  29     3166.34     3298.53    153.14 o 
   4   3  29        1.40       66.52     21.20 o 
   6   3  29      615.87      629.09     47.05 o 
   8   3  29      186.94      206.39     28.66 o 
  10   3  29      778.99      730.97     54.39 o 
  12   3  29       64.88      109.74     26.00 o 
   1   4  29       15.18      -15.11     20.61 o 
   3   4  29        0.74       61.55     20.44 o 
   5   4  29       19.00       13.43     30.96 o 
   7   4  29      139.35      111.46     23.72 o 
   9   4  29        8.18       38.52     24.41 o 
  11   4  29        0.01       48.55     22.63 o 
   2   5  29      169.78      226.73     29.77 o 
   4   5  29       35.83       36.83     26.61 o 
   6   5  29      908.97      813.74     48.07 o 
   8   5  29       12.35       38.47     20.75 o 
  10   5  29      228.91      177.02     22.44 o 
  12   5  29      181.54      186.04     36.81 o 
   1   6  29       74.99       96.73     32.95 o 
   3   6  29      134.99      163.15     36.10 o 
   5   6  29       19.18       18.94     24.39 o 
   7   6  29      103.85      101.23     31.62 o 
   9   6  29        0.20       -3.15     19.50 o 
  11   6  29       59.24       59.69     19.85 o 
   2   7  29      649.53      714.98     55.05 o 
   4   7  29       91.12      103.20     23.67 o 
   6   7  29      114.44      123.12     30.28 o 
   8   7  29        0.55       13.33     27.60 o 
  10   7  29       23.26      113.02     27.76 o 
   1   8  29        2.50       21.34     18.32 o 
   3   8  29        7.99       25.36     20.85 o 
   5   8  29      122.22      127.60     25.82 o 
   7   8  29        5.17       59.83     26.37 o 
   9   8  29       53.48       68.07     30.80 o 
   2   9  29      830.68      749.96     73.36 o 
   4   9  29       61.72       90.21     22.97 o 
   6   9  29      685.29      806.31     68.72 o 
   8   9  29       18.73       70.09     22.11 o 
   1  10  29       33.16       42.06     26.62 o 
   3  10  29       15.71       52.03     31.64 o 
   5  10  29        1.67        4.57     26.96 o 
   7  10  29       27.31       29.95     53.50 o 
   2  11  29      349.89      307.61     33.60 o 
   4  11  29       13.50       33.87     31.21 o 
   6  11  29      376.92      282.40     41.08 o 
   1  12  29       16.34       54.23     25.61 o 
   3  12  29       78.06       61.08     41.31 o 
   5  12  29        1.74       34.00     29.46 o 
   2  13  29        9.16       49.22     23.71 o 
   0   0  30     2311.11     2460.11    306.10 o 
   2   0  30       35.93       27.62     30.75 o 
   4   0  30     1674.55     1585.68    160.22 o 
   6   0  30       22.19        9.96     26.90 o 
   8   0  30     2701.68     1988.84    289.12 o 
  10   0  30        6.41       31.38     54.59 o 
  12   0  30      290.47      251.95     52.29 o 
   1   1  30      126.36      158.73     27.37 o 
   3   1  30      120.40       58.28     23.57 o 
   5   1  30      109.12      100.23     21.80 o 
   7   1  30        0.39       -0.03     25.95 o 
   9   1  30        3.74       59.17     27.81 o 
  11   1  30      982.86      925.08     85.67 o 
   0   2  30      223.39      310.25     50.83 o 
   2   2  30        2.94       28.73     19.86 o 
   4   2  30       90.18       90.49     20.45 o 
   6   2  30       20.64       38.64     20.48 o 
   8   2  30     1120.54     1040.72     74.70 o 
  10   2  30        0.12       60.10     38.11 o 
  12   2  30      207.10      135.69     30.33 o 
   1   3  30      200.57      162.94     21.91 o 
   3   3  30        0.97       23.06     20.00 o 
   5   3  30      371.05      352.80     36.62 o 
   7   3  30       26.67       81.64     19.27 o 
   9   3  30        0.07       60.60     24.41 o 
  11   3  30        2.21      -14.18     30.68 o 
   0   4  30      124.01      149.52     40.71 o 
   2   4  30        5.78       40.21     24.39 o 
   4   4  30      385.04      327.85     35.71 o 
   6   4  30       76.81       47.87     22.22 o 
   8   4  30      189.96      187.79     29.32 o 
  10   4  30       26.13       88.99     22.85 o 
   1   5  30       12.72       91.90     25.23 o 
   3   5  30      174.22      149.90     30.25 o 
   5   5  30       17.86       90.48     23.94 o 
   7   5  30       44.63       40.48     20.07 o 
   9   5  30       87.12      170.19     27.70 o 
  11   5  30      276.08      326.33     32.18 o 
   0   6  30      548.27      560.18    101.24 o 
   2   6  30        1.55      -12.50     19.56 o 
   4   6  30       69.75       62.13     25.15 o 
   6   6  30      158.84      147.59     26.15 o 
   8   6  30     2013.05     1852.47    117.71 o 
  10   6  30       34.06       77.46     24.45 o 
   1   7  30       59.18       37.47     18.07 o 
   3   7  30       93.18      106.21     24.51 o 
   5   7  30       20.33       51.37     21.95 o 
   7   7  30      103.36      129.23     26.80 o 
   9   7  30        7.60       38.44     19.85 o 
   0   8  30      278.23      291.04     53.67 o 
   2   8  30       49.76       98.61     24.10 o 
   4   8  30        4.68       33.79     26.70 o 
   6   8  30        1.16       50.57     27.37 o 
   8   8  30      369.76      394.43     45.52 o 
   1   9  30        2.31       55.14     33.70 o 
   3   9  30       87.16      106.45     35.68 o 
   5   9  30       13.55       55.94     23.50 o 
   7   9  30      146.76      103.12     23.92 o 
   0  10  30      266.07      298.73     50.97 o 
   2  10  30       38.62       86.35     35.97 o 
   4  10  30        6.86       89.82     32.77 o 
   6  10  30      243.74      273.06     27.61 o 
   1  11  30        0.16       46.94     30.41 o 
   3  11  30        2.89       31.76     22.40 o 
   5  11  30       47.42      102.99     37.61 o 
   0  12  30       64.37      147.39     43.13 o 
   2  12  30        0.08       38.25     33.40 o 
   2   1  31       92.63      104.49     28.36 o 
   4   1  31      518.56      607.86     38.23 o 
   6   1  31      150.76      147.95     21.22 o 
   8   1  31        0.16       75.66     22.32 o 
  10   1  31        8.29       27.08     21.28 o 
   1   2  31        3.49      -14.32     25.31 o 
   3   2  31       56.58       66.37     22.19 o 
   5   2  31       76.07       93.14     24.87 o 
   7   2  31      255.73      215.96     33.06 o 
   9   2  31      466.29      502.94     42.12 o 
   2   3  31       10.90       46.61     25.08 o 
   4   3  31      238.47      240.03     34.67 o 
   6   3  31     1233.17     1432.94    107.75 o 
   8   3  31       55.70       83.11     21.45 o 
  10   3  31        2.57       52.40     26.98 o 
   1   4  31      500.33      507.92     38.42 o 
   3   4  31       31.46       38.37     36.59 o 
   5   4  31       64.94       51.87     23.60 o 
   7   4  31      288.92      310.97     30.83 o 
   9   4  31      443.81      403.52     40.52 o 
   2   5  31      394.27      422.24     44.54 o 
   4   5  31      106.17      114.26     29.75 o 
   6   5  31      364.45      467.89     39.58 o 
   8   5  31       41.11      112.00     26.88 o 
   1   6  31      247.13      235.41     36.45 o 
   3   6  31      107.76      121.08     25.66 o 
   5   6  31        3.51       36.58     26.32 o 
   7   6  31       45.64       68.93     26.10 o 
   9   6  31        0.19       33.57     26.54 o 
   2   7  31      104.46      108.59     27.39 o 
   4   7  31       23.45       62.42     20.95 o 
   6   7  31      353.01      438.76     43.44 o 
   8   7  31       38.69      100.94     25.85 o 
   1   8  31        1.08       68.67     21.54 o 
   3   8  31        0.24      101.76     29.75 o 
   5   8  31        1.26       40.45     28.82 o 
   7   8  31        1.16       55.90     23.01 o 
   2   9  31      218.91      153.66     51.68 o 
   4   9  31        4.05        3.27     24.23 o 
   6   9  31      373.92      475.71     57.22 o 
   1  10  31       43.30       78.67     27.45 o 
   3  10  31       39.30       63.56     22.41 o 
   5  10  31       48.15      136.54     37.21 o 
   2  11  31      134.88      133.65     27.06 o 
   0   0  32       21.68      -39.40     53.80 o 
   2   0  32      218.48      286.89     57.89 o 
   4   0  32      151.36      170.62     45.20 o 
   6   0  32       31.83       71.07     31.30 o 
   8   0  32      396.78      326.70     47.72 o 
   1   1  32     1136.09     1280.73     66.84 o 
   3   1  32      225.93      157.04     32.89 o 
   5   1  32       88.24      105.13     22.56 o 
   7   1  32     1202.17     1013.78     84.89 o 
   9   1  32      267.07      200.51     25.87 o 
   0   2  32       51.38       72.65     65.39 o 
   2   2  32       13.90       91.69     27.11 o 
   4   2  32      113.29      118.56     31.08 o 
   6   2  32        1.08       21.74     23.79 o 
   8   2  32       97.76      102.21     25.84 o 
   1   3  32      151.13      155.39     26.92 o 
   3   3  32      342.06      377.82     53.28 o 
   5   3  32        0.36       47.82     37.34 o 
   7   3  32       13.22       89.10     26.79 o 
   9   3  32      281.86      209.17     28.71 o 
   0   4  32      103.76       81.73     39.19 o 
   2   4  32       87.71      116.48     33.95 o 
   4   4  32       19.38       39.31     24.82 o 
   6   4  32       38.45       60.26     28.87 o 
   8   4  32       55.59       49.04     25.49 o 
   1   5  32      803.06      826.80     67.23 o 
   3   5  32      573.90      516.74     50.94 o 
   5   5  32       49.61        7.21     26.02 o 
   7   5  32      390.17      361.47     39.03 o 
   0   6  32      508.06      535.32     71.86 o 
   2   6  32        0.73       81.16     30.10 o 
   4   6  32      268.21      227.10     30.47 o 
   6   6  32       16.69       36.44     21.02 o 
   1   7  32       51.62       30.05     44.51 o 
   3   7  32      602.67      442.34     42.31 o 
   5   7  32      238.22      269.89     40.03 o 
   0   8  32        0.02       58.49     95.02 o 
   2   8  32       19.69       11.92     26.60 o 
   4   8  32      309.16      336.89     34.62 o 
   1   9  32       62.69       99.25     43.93 o 
   3   9  32        5.47       77.87     25.13 o 
   0  10  32       21.34       80.35     70.31 o 
   2   1  33       12.33       89.99     23.35 o 
   4   1  33      173.03      170.19     34.64 o 
   6   1  33      149.35      200.58     43.73 o 
   8   1  33      100.46      119.20     37.27 o 
   1   2  33      422.84      442.85     48.47 o 
   3   2  33      222.04      206.95     35.76 o 
   5   2  33      721.74      786.38     68.26 o 
   7   2  33       81.32      111.80     28.84 o 
   2   3  33      185.91       98.58     27.33 o 
   4   3  33      102.03       73.43     29.59 o 
   6   3  33      366.32      326.39     38.11 o 
   1   4  33      272.04      285.32     39.75 o 
   3   4  33      198.68      167.84     36.33 o 
   5   4  33      710.93      790.61     64.20 o 
   7   4  33      286.08      205.97     37.07 o 
   2   5  33       25.79       83.46     33.26 o 
   4   5  33        0.12       33.52     29.93 o 
   6   5  33       35.46       56.55     35.01 o 
   1   6  33        0.09       39.64     29.36 o 
   3   6  33       76.85       68.52     27.51 o 
   5   6  33        5.86       30.02     29.72 o 
   2   7  33       45.07       64.54     55.97 o 
   4   7  33        4.37       -1.34     25.07 o 
   1   8  33      203.41      207.25     30.24 o 
   0   0  34      293.11      357.92     72.23 o 
   2   0  34        5.88       90.74     35.78 o 
   4   0  34       68.19       49.57     55.04 o 
   6   0  34        4.46      103.77     45.03 o 
   1   1  34       60.76       55.62     23.92 o 
   3   1  34      148.13      143.98     29.16 o 
   5   1  34      333.11      290.85     37.95 o 
   0   2  34       48.37       35.06     32.35 o 
   2   2  34       43.37       37.24     28.10 o 
   4   2  34       32.67       71.16     27.18 o 
   1   3  34        6.33       53.36     26.14 o 
   3   3  34        2.58       -6.23     30.32 o 
   5   3  34      119.47      150.05     27.40 o 
   0   4  34      113.53      210.20     57.32 o 
   2   4  34       26.67       56.46     29.10 o 
   4   4  34        0.32       81.15     37.29 o 
   1   5  34       35.33      110.28     38.43 o 
   3   5  34       54.80       46.51     29.26 o 
   0   6  34        2.96       11.39     32.99 o 
   2   1  35        3.16       93.17     27.74 o 
   1   2  35      397.05      352.21     39.08 o 
                                                 
